# Supplementary material for: 3,3′-{[(Biphenyl-2,2′-di­yl)bis­(methyl­ene)]bis­(­oxy)}bis­[N-(4-chloro­phen­yl)benzamide]
Source: Acta Crystallogr Sect E Struct Rep Online. 2013 May 18;69(Pt 6):o914–5. doi: 10.1107/S160053681301009X (PMC3685066; doi:10.1107/S160053681301009X)
Supplement: Supplementary file 1 [file e-69-0o914-sup1.cif]

##############################################################################
#                                                                            #
# This CIF contains the data in a paper accepted for publication in          #
# Acta Crystallographica Section E. It conforms to the requirements of       #
# Notes for Authors for Acta Crystallographica Section E, and has been       #
# peer reviewed under the auspices of the IUCr Commission on Journals.       #
#                                                                            #
# Full details of the Crystallographic Information File format               #
# are given in the paper "The Crystallographic Information File (CIF):       #
# a New Standard Archive File for Crystallography" by S. R. Hall, F. H.      #
# Allen and I. D. Brown [Acta Cryst. (1991), A47, 655-685].                  #
#                                                                            #
# The current version of the core CIF dictionary is obtainable from          #
# ftp://ftp.iucr.org/pub/cif_core.dic.                                       #
#                                                                            #
# Software is freely available for graphical display of the structure(s)     #
# in this CIF. For information consult the CIF software page                 #
# http://www.iucr.org/resources/cif/software.                                #
#                                                                            #
# This file may be used for bona fide research purposes within the           #
# scientific community so long as proper attribution is given to the journal # 
# article from which it was obtained.                                        #
#                                                                            #
##############################################################################
data_I
_audit_creation_method     SHELXL-97
_chemical_name_systematic
;\
3,3'-{[(Biphenyl-2,2'-diyl)bis(methylene)]bis(oxy)}bis[<i>N</i>-(4-\
chlorophenyl)benzamide]
;
_chemical_name_common     ?
_chemical_formula_moiety     'C40 H30 Cl2 N2 O4'
_chemical_formula_sum     'C40 H30 Cl2 N2 O4'
_chemical_formula_iupac     'C40 H30 Cl2 N2 O4'
_chemical_formula_weight     673.56
_chemical_melting_point     ?
_symmetry_cell_setting     triclinic
_symmetry_space_group_name_H-M     P-1
_symmetry_space_group_name_Hall     '-P 1'
loop_
    _symmetry_equiv_pos_as_xyz
    'x, y, z'
    '-x, -y, -z'
_cell_length_a     9.4761(2)
_cell_length_b     11.9967(3)
_cell_length_c     15.9238(4)
_cell_angle_alpha     75.944(2)
_cell_angle_beta     86.1630(10)
_cell_angle_gamma     69.368(3)
_cell_volume     1643.07(7)
_cell_formula_units_Z     2
_cell_measurement_reflns_used     8220
_cell_measurement_theta_min     2.30
_cell_measurement_theta_max     24.73
_cell_measurement_temperature     296(2)
_exptl_crystal_description     block
_exptl_crystal_colour     colourless
_exptl_crystal_size_max     0.30
_exptl_crystal_size_mid     0.25
_exptl_crystal_size_min     0.20
_exptl_crystal_density_diffrn     1.361
_exptl_crystal_density_meas     ?
_exptl_crystal_density_method     'not measured'
_exptl_crystal_F_000     700
_exptl_absorpt_coefficient_mu     0.244
_exptl_absorpt_correction_type     multi-scan
_exptl_absorpt_process_details     '(SADABS; Bruker, 2004)'
_exptl_absorpt_correction_T_min     0.8904
_exptl_absorpt_correction_T_max     0.9528
_exptl_special_details
;
;
_diffrn_ambient_temperature     296(2)
_diffrn_radiation_type     MoK\a
_diffrn_radiation_wavelength     0.71073
_diffrn_radiation_source     'fine-focus sealed tube'
_diffrn_radiation_monochromator     graphite
_diffrn_measurement_device_type     'Bruker Kappa APEXII CCD'
_diffrn_measurement_method     '\w and \f scan'
_diffrn_detector_area_resol_mean     ?
_diffrn_reflns_number     33102
_diffrn_reflns_av_R_equivalents     0.0318
_diffrn_reflns_av_sigmaI/netI     0.0279
_diffrn_reflns_theta_min     2.40
_diffrn_reflns_theta_max     26.72
_diffrn_reflns_theta_full     26.72
_diffrn_measured_fraction_theta_max     0.996
_diffrn_measured_fraction_theta_full     0.996
_diffrn_reflns_limit_h_min     -11
_diffrn_reflns_limit_h_max     11
_diffrn_reflns_limit_k_min     -15
_diffrn_reflns_limit_k_max     15
_diffrn_reflns_limit_l_min     -20
_diffrn_reflns_limit_l_max     20
_diffrn_standards_number     ?
_diffrn_standards_interval_count     ?
_diffrn_standards_interval_time     ?
_diffrn_standards_decay_%     ?
_refine_special_details
;
Refinement of <i>F</i>^2^ against ALL reflections. The weighted <i>R</i>-factor
<i>wR</i> and goodness of fit <i>S</i> are based on <i>F</i>^2^, conventional
<i>R</i>-factors <i>R</i> are based on <i>F</i>, with <i>F</i> set to zero for
negative <i>F</i>^2^. The threshold expression of <i>F</i>^2^ >
\s(<i>F</i>^2^) is used only for calculating <i>R</i>-factors(gt) <i>etc</i>.
and is not relevant to the choice of reflections for refinement.
<i>R</i>-factors based on <i>F</i>^2^ are statistically about twice as large
as those based on <i>F</i>, and <i>R</i>- factors based on ALL data will be
even larger.
;
_reflns_number_total     6937
_reflns_number_gt     4799
_reflns_threshold_expression     I>2\s(I)
_refine_ls_structure_factor_coef     Fsqd
_refine_ls_matrix_type     full
_refine_ls_R_factor_all     0.0665
_refine_ls_R_factor_gt     0.0394
_refine_ls_wR_factor_gt     0.0873
_refine_ls_wR_factor_ref     0.1011
_refine_ls_goodness_of_fit_ref     1.016
_refine_ls_restrained_S_all     1.018
_refine_ls_number_reflns     6937
_refine_ls_number_parameters     551
_refine_ls_number_restraints     268
_refine_ls_hydrogen_treatment     mixed
_refine_ls_weighting_scheme     calc
_refine_ls_weighting_details
         'calc w=1/[\s^2^(Fo^2^)+(0.0393P)^2^+0.3325P] where P=(Fo^2^+2Fc^2^)/3'
_atom_sites_solution_hydrogens     difmap
_atom_sites_solution_primary     direct
_atom_sites_solution_secondary     difmap
_refine_ls_shift/su_max     0.001
_refine_ls_shift/su_mean     0.000
_refine_diff_density_max     0.157
_refine_diff_density_min     -0.189
_refine_ls_extinction_method     none
_refine_ls_extinction_coef     ?
loop_
    _atom_type_symbol
    _atom_type_description
    _atom_type_scat_dispersion_real
    _atom_type_scat_dispersion_imag
    _atom_type_scat_source
    'C' 'C' 0.0033 0.0016
                         'International Tables Vol C Tables 4.2.6.8 and 6.1.1.4'
    'H' 'H' 0.0000 0.0000
                         'International Tables Vol C Tables 4.2.6.8 and 6.1.1.4'
    'N' 'N' 0.0061 0.0033
                         'International Tables Vol C Tables 4.2.6.8 and 6.1.1.4'
    'O' 'O' 0.0106 0.0060
                         'International Tables Vol C Tables 4.2.6.8 and 6.1.1.4'
    'Cl' 'Cl' 0.1484 0.1585
                         'International Tables Vol C Tables 4.2.6.8 and 6.1.1.4'
_computing_data_collection     '<i>APEX2</i> (Bruker, 2004)'
_computing_cell_refinement     '<i>SAINT</i> (Bruker, 2004)'
_computing_data_reduction     '<i>SAINT</i> (Bruker, 2004)'
_computing_structure_solution     '<i>SIR92</i> (Altomare <i>et al.</i>, 1993)'
_computing_structure_refinement     '<i>SHELXL97</i> (Sheldrick, 2008)'
_computing_molecular_graphics
        '<i>ORTEP-3</i> (Farrugia, 2012) and <i>DIAMOND</i> (Brandenburg, 1998)'
_computing_publication_material     '<i>PLATON</i> (Spek, 2009)'
loop_
    _atom_site_type_symbol
    _atom_site_label
    _atom_site_fract_x
    _atom_site_fract_y
    _atom_site_fract_z
    _atom_site_U_iso_or_equiv
    _atom_site_adp_type
    _atom_site_calc_flag
    _atom_site_refinement_flags
    _atom_site_occupancy
    _atom_site_symmetry_multiplicity
    _atom_site_disorder_assembly
    _atom_site_disorder_group
    C C1A 0.4646(8) 1.2020(6) 0.0018(4) 0.0597(14) Uani d PDU 0.666(15) 2 A 1
    C C2A 0.5814(11) 1.0932(7) 0.0296(6) 0.0580(13) Uani d PDU 0.666(15) 2 A 1
    H H2A 0.6728 1.0771 0.0012 0.070 Uiso calc PR 0.666(15) 1 A 1
    C C3A 0.5602(7) 1.0088(9) 0.1004(7) 0.0507(14) Uani d PDU 0.666(15) 2 A 1
    H H3A 0.6365 0.9333 0.1182 0.061 Uiso calc PR 0.666(15) 1 A 1
    C C4A 0.42764(16) 1.03464(14) 0.14526(10) 0.0473(4) Uani d PDU 0.666(15) 2 A
                                                                               1
    C C5A 0.3087(7) 1.1403(5) 0.1137(6) 0.0565(18) Uani d PDU 0.666(15) 2 A 1
    H H5A 0.2151 1.1541 0.1397 0.068 Uiso calc PR 0.666(15) 1 A 1
    C C6A 0.3294(8) 1.2254(7) 0.0436(5) 0.0673(18) Uani d PDU 0.666(15) 2 A 1
    H H6A 0.2513 1.2994 0.0242 0.081 Uiso calc PR 0.666(15) 1 A 1
    Cl Cl1A 0.4763(3) 1.3093(2) -0.09101(16) 0.0976(9) Uani d PDU 0.666(15) 2 A
                                                                               1
    C C1B 0.456(2) 1.2258(13) 0.0167(10) 0.080(5) Uani d PDU 0.334(15) 2 A 2
    C C2B 0.575(2) 1.1172(15) 0.0392(14) 0.074(5) Uani d PDU 0.334(15) 2 A 2
    H H2B 0.6632 1.1063 0.0081 0.088 Uiso calc PR 0.334(15) 1 A 2
    C C3B 0.5650(13) 1.0243(18) 0.1071(15) 0.063(5) Uani d PDU 0.334(15) 2 A 2
    H H3B 0.6498 0.9556 0.1269 0.076 Uiso calc PR 0.334(15) 1 A 2
    C C4B 0.42764(16) 1.03464(14) 0.14526(10) 0.0473(4) Uani d PDU 0.334(15) 2 A
                                                                               2
    C C5B 0.3174(17) 1.1487(9) 0.1283(14) 0.062(4) Uani d PDU 0.334(15) 2 A 2
    H H5B 0.2326 1.1613 0.1628 0.074 Uiso calc PR 0.334(15) 1 A 2
    C C6B 0.3255(19) 1.2451(18) 0.0633(11) 0.076(4) Uani d PDU 0.334(15) 2 A 2
    H H6B 0.2466 1.3200 0.0514 0.091 Uiso calc PR 0.334(15) 1 A 2
    Cl Cl1B 0.4951(8) 1.3346(11) -0.0657(11) 0.179(3) Uani d PDU 0.334(15) 2 A 2
    N N1 0.40095(14) 0.94586(12) 0.21457(9) 0.0492(3) Uani d D 1 2 A 2
    O O1 0.63544(12) 0.85255(11) 0.27605(8) 0.0621(3) Uani d . 1 2 A 2
    O O2 0.17930(12) 0.62038(10) 0.34893(7) 0.0500(3) Uani d . 1 2 A 2
    C C7 0.50297(16) 0.86138(14) 0.27347(11) 0.0449(4) Uani d . 1 2 A 2
    C C8 0.44242(15) 0.77927(13) 0.33911(10) 0.0411(3) Uani d . 1 2 A 2
    C C9 0.49327(16) 0.74659(14) 0.42458(11) 0.0459(4) Uani d . 1 2 A 2
    H H9 0.5658 0.7742 0.4400 0.055 Uiso calc R 1 2 A 2
    C C10 0.43533(18) 0.67316(15) 0.48594(11) 0.0481(4) Uani d . 1 2 A 2
    H H10 0.4675 0.6529 0.5434 0.058 Uiso calc R 1 2 A 2
    C C11 0.32978(17) 0.62866(14) 0.46393(10) 0.0457(4) Uani d . 1 2 A 2
    H H11 0.2915 0.5789 0.5061 0.055 Uiso calc R 1 2 A 2
    C C12 0.28221(16) 0.65902(13) 0.37867(10) 0.0405(3) Uani d . 1 2 A 2
    C C13 0.33769(16) 0.73458(13) 0.31635(10) 0.0415(3) Uani d . 1 2 A 2
    H H13 0.3047 0.7554 0.2591 0.050 Uiso calc R 1 2 A 2
    C C14 0.13562(18) 0.52786(14) 0.40782(10) 0.0466(4) Uani d . 1 2 A 2
    H H14A 0.0823 0.5596 0.4559 0.056 Uiso calc R 1 2 A 2
    H H14B 0.2243 0.4577 0.4307 0.056 Uiso calc R 1 2 A 2
    C C15 0.03557(16) 0.49016(13) 0.36031(9) 0.0401(3) Uani d . 1 2 A 2
    C C16 -0.11978(17) 0.54367(14) 0.36437(10) 0.0458(4) Uani d . 1 2 A 2
    H H16 -0.1597 0.6033 0.3959 0.055 Uiso calc R 1 2 A 2
    C C17 -0.21617(17) 0.51056(15) 0.32282(11) 0.0504(4) Uani d . 1 2 A 2
    H H17 -0.3200 0.5477 0.3262 0.061 Uiso calc R 1 2 A 2
    C C18 -0.15817(18) 0.42247(16) 0.27652(12) 0.0532(4) Uani d . 1 2 A 2
    H H18 -0.2225 0.3988 0.2489 0.064 Uiso calc R 1 2 A 2
    C C19 -0.00360(17) 0.36890(15) 0.27094(11) 0.0495(4) Uani d . 1 2 A 2
    H H19 0.0349 0.3097 0.2389 0.059 Uiso calc R 1 1 A 2
    C C20 0.09528(16) 0.40154(13) 0.31206(10) 0.0405(3) Uani d . 1 2 A 2
    C C21 0.26020(16) 0.34897(14) 0.29640(10) 0.0420(4) Uani d . 1 2 A 2
    C C22 0.32557(18) 0.42457(16) 0.24000(12) 0.0558(4) Uani d . 1 2 A 2
    H H22 0.2687 0.5068 0.2191 0.067 Uiso calc R 1 2 A 2
    C C23 0.47267(19) 0.38018(19) 0.21453(13) 0.0675(5) Uani d . 1 2 A 2
    H H23 0.5134 0.4317 0.1757 0.081 Uiso calc R 1 2 A 2
    C C24 0.55876(19) 0.25992(19) 0.24657(13) 0.0667(5) Uani d . 1 2 A 2
    H H24 0.6580 0.2294 0.2294 0.080 Uiso calc R 1 2 A 2
    C C25 0.49781(18) 0.18469(17) 0.30407(12) 0.0563(4) Uani d . 1 2 A 2
    H H25 0.5578 0.1037 0.3268 0.068 Uiso calc R 1 2 A 2
    C C26 0.34869(17) 0.22633(14) 0.32927(10) 0.0432(4) Uani d . 1 2 A 2
    C C27 0.28819(19) 0.13376(15) 0.38488(10) 0.0487(4) Uani d . 1 2 A 2
    H H27A 0.2044 0.1309 0.3547 0.058 Uiso calc R 1 2 A 2
    H H27B 0.3662 0.0534 0.3948 0.058 Uiso calc R 1 2 A 2
    C C28 0.19174(16) 0.07798(13) 0.52451(10) 0.0414(3) Uani d . 1 2 A 2
    C C29 0.19905(17) -0.03385(14) 0.51121(11) 0.0480(4) Uani d . 1 2 A 2
    H H29 0.2378 -0.0565 0.4602 0.058 Uiso calc R 1 2 A 2
    C C30 0.14826(18) -0.11133(15) 0.57439(12) 0.0525(4) Uani d . 1 2 A 2
    H H30 0.1539 -0.1867 0.5657 0.063 Uiso calc R 1 2 A 2
    C C31 0.08990(17) -0.07942(14) 0.64945(11) 0.0476(4) Uani d . 1 2 A 2
    H H31 0.0546 -0.1322 0.6908 0.057 Uiso calc R 1 2 A 2
    C C32 0.08323(15) 0.03173(13) 0.66397(10) 0.0406(3) Uani d . 1 2 A 2
    C C33 0.13408(16) 0.11027(14) 0.60071(10) 0.0418(3) Uani d . 1 2 A 2
    H H33 0.1293 0.1853 0.6097 0.050 Uiso calc R 1 2 A 2
    C C34 0.01855(16) 0.06187(14) 0.74681(10) 0.0441(4) Uani d . 1 2 A 2
    C C35A 0.02175(17) 0.18781(16) 0.84834(10) 0.0504(4) Uani d PDU 0.471(11) 2
                                                                               A
                                                                               3
    C C36A 0.0729(12) 0.2814(7) 0.8494(8) 0.0496(17) Uani d PDU 0.471(11) 2 A 3
    H H36A 0.1397 0.2992 0.8074 0.059 Uiso calc PR 0.471(11) 1 A 3
    C C37A 0.0283(10) 0.3494(9) 0.9108(5) 0.0617(19) Uani d PDU 0.471(11) 2 A 3
    H H37A 0.0694 0.4086 0.9127 0.074 Uiso calc PR 0.471(11) 1 A 3
    C C38A -0.0781(10) 0.3285(7) 0.9693(5) 0.0662(19) Uani d PDU 0.471(11) 2 A 3
    C C39A -0.1328(8) 0.2360(8) 0.9690(5) 0.0677(18) Uani d PDU 0.471(11) 2 A 3
    H H39A -0.2001 0.2187 1.0110 0.081 Uiso calc PR 0.471(11) 1 A 3
    C C40A -0.0877(8) 0.1692(8) 0.9063(4) 0.0695(19) Uani d PDU 0.471(11) 2 A 3
    H H40A -0.1310 0.1118 0.9031 0.083 Uiso calc PR 0.471(11) 1 A 3
    Cl Cl2A -0.1473(8) 0.4066(5) 1.0500(4) 0.1195(14) Uani d PDU 0.471(11) 2 A 3
    C C35B 0.02175(17) 0.18781(16) 0.84834(10) 0.0504(4) Uani d PDU 0.529(11) 2
                                                                               A
                                                                               4
    C C36B 0.0312(12) 0.2991(6) 0.8493(7) 0.066(3) Uani d PDU 0.529(11) 2 A 4
    H H36B 0.0726 0.3399 0.8027 0.079 Uiso calc PR 0.529(11) 1 A 4
    C C37B -0.0201(11) 0.3507(8) 0.9187(5) 0.071(2) Uani d PDU 0.529(11) 2 A 4
    H H37B -0.0200 0.4285 0.9176 0.085 Uiso calc PR 0.529(11) 1 A 4
    C C38B -0.0716(8) 0.2859(8) 0.9897(4) 0.0669(19) Uani d PDU 0.529(11) 2 A 4
    C C39B -0.0711(9) 0.1694(9) 0.9937(4) 0.0815(19) Uani d PDU 0.529(11) 2 A 4
    H H39B -0.1017 0.1248 1.0432 0.098 Uiso calc PR 0.529(11) 1 A 4
    C C40B -0.0239(9) 0.1210(6) 0.9220(2) 0.0703(16) Uani d PDU 0.529(11) 2 A 4
    H H40B -0.0228 0.0429 0.9231 0.084 Uiso calc PR 0.529(11) 1 A 4
    Cl Cl2B -0.1290(5) 0.3534(9) 1.0766(3) 0.1340(18) Uani d PDU 0.529(11) 2 A 4
    N N2 0.07391(14) 0.13319(13) 0.77786(9) 0.0485(3) Uani d D 1 2 . .
    O O3 0.23884(13) 0.16234(10) 0.46603(7) 0.0513(3) Uani d . 1 2 . .
    O O4 -0.07818(12) 0.02208(11) 0.78374(8) 0.0576(3) Uani d . 1 2 . .
    H H1 0.3037(11) 0.9519(14) 0.2221(10) 0.052(5) Uiso d D 1 2 B 2
    H H2 0.1523(15) 0.1504(15) 0.7493(10) 0.063(5) Uiso d D 1 2 . .
loop_
    _atom_site_aniso_label
    _atom_site_aniso_U_11
    _atom_site_aniso_U_22
    _atom_site_aniso_U_33
    _atom_site_aniso_U_12
    _atom_site_aniso_U_13
    _atom_site_aniso_U_23
    C1A 0.074(3) 0.056(2) 0.049(2) -0.031(2) 0.0084(18) -0.004(2)
    C2A 0.059(2) 0.066(3) 0.056(2) -0.031(2) 0.0106(19) -0.014(2)
    C3A 0.046(2) 0.053(2) 0.056(3) -0.0224(19) 0.008(2) -0.010(2)
    C4A 0.0425(8) 0.0504(9) 0.0529(10) -0.0227(7) 0.0020(7) -0.0097(8)
    C5A 0.043(2) 0.062(3) 0.056(4) -0.0161(19) 0.0025(19) -0.003(2)
    C6A 0.071(2) 0.055(3) 0.060(3) -0.012(2) 0.005(2) -0.001(2)
    Cl1A 0.1158(14) 0.0887(11) 0.0705(11) -0.0396(10) 0.0182(9) 0.0157(8)
    C1B 0.087(6) 0.069(6) 0.079(7) -0.035(4) -0.001(5) 0.003(5)
    C2B 0.059(5) 0.085(7) 0.079(8) -0.041(5) 0.019(5) -0.004(5)
    C3B 0.045(4) 0.072(7) 0.073(7) -0.029(4) -0.005(4) -0.002(5)
    C4B 0.0425(8) 0.0504(9) 0.0529(10) -0.0227(7) 0.0020(7) -0.0097(8)
    C5B 0.069(6) 0.059(5) 0.057(6) -0.021(4) 0.001(4) -0.016(4)
    C6B 0.076(5) 0.067(6) 0.074(7) -0.011(4) -0.007(4) -0.016(5)
    Cl1B 0.192(4) 0.156(4) 0.163(6) -0.104(4) -0.034(4) 0.087(4)
    N1 0.0342(7) 0.0530(8) 0.0594(9) -0.0211(6) 0.0044(6) -0.0032(7)
    O1 0.0378(6) 0.0767(9) 0.0713(8) -0.0284(6) 0.0008(5) -0.0034(7)
    O2 0.0601(7) 0.0526(7) 0.0451(6) -0.0355(6) -0.0043(5) -0.0005(5)
    C7 0.0351(8) 0.0478(9) 0.0558(10) -0.0185(7) 0.0075(7) -0.0146(8)
    C8 0.0329(7) 0.0387(8) 0.0513(9) -0.0116(6) 0.0059(6) -0.0123(7)
    C9 0.0375(8) 0.0451(9) 0.0567(10) -0.0134(7) -0.0015(7) -0.0159(8)
    C10 0.0503(9) 0.0474(9) 0.0446(9) -0.0133(8) -0.0041(7) -0.0111(7)
    C11 0.0517(9) 0.0412(9) 0.0438(9) -0.0186(7) 0.0028(7) -0.0057(7)
    C12 0.0404(8) 0.0373(8) 0.0453(9) -0.0156(7) 0.0014(7) -0.0096(7)
    C13 0.0399(8) 0.0428(9) 0.0427(9) -0.0159(7) 0.0028(6) -0.0100(7)
    C14 0.0551(9) 0.0445(9) 0.0432(9) -0.0262(8) 0.0023(7) -0.0028(7)
    C15 0.0454(8) 0.0376(8) 0.0378(8) -0.0209(7) 0.0026(6) -0.0005(7)
    C16 0.0480(9) 0.0412(9) 0.0455(9) -0.0160(7) 0.0088(7) -0.0065(7)
    C17 0.0367(8) 0.0512(10) 0.0581(10) -0.0154(7) 0.0037(7) -0.0040(8)
    C18 0.0429(9) 0.0574(11) 0.0647(11) -0.0241(8) -0.0018(8) -0.0132(9)
    C19 0.0451(9) 0.0481(9) 0.0608(11) -0.0192(7) 0.0032(8) -0.0186(8)
    C20 0.0398(8) 0.0382(8) 0.0428(8) -0.0175(7) 0.0018(6) -0.0027(7)
    C21 0.0373(8) 0.0452(9) 0.0460(9) -0.0183(7) 0.0018(6) -0.0094(7)
    C22 0.0447(9) 0.0520(10) 0.0667(12) -0.0202(8) 0.0037(8) -0.0024(9)
    C23 0.0473(10) 0.0727(13) 0.0778(13) -0.0291(10) 0.0091(9) 0.0014(11)
    C24 0.0367(9) 0.0782(14) 0.0801(14) -0.0196(9) 0.0071(9) -0.0111(11)
    C25 0.0426(9) 0.0555(11) 0.0629(11) -0.0100(8) -0.0042(8) -0.0088(9)
    C26 0.0434(8) 0.0478(9) 0.0397(8) -0.0178(7) -0.0021(7) -0.0093(7)
    C27 0.0538(9) 0.0469(9) 0.0446(9) -0.0168(8) 0.0038(7) -0.0109(7)
    C28 0.0392(8) 0.0378(8) 0.0447(9) -0.0134(7) -0.0010(7) -0.0044(7)
    C29 0.0498(9) 0.0402(9) 0.0524(10) -0.0128(7) 0.0020(7) -0.0122(8)
    C30 0.0552(10) 0.0368(9) 0.0663(12) -0.0172(8) -0.0006(8) -0.0112(8)
    C31 0.0414(8) 0.0424(9) 0.0573(10) -0.0181(7) -0.0007(7) -0.0026(8)
    C32 0.0303(7) 0.0422(9) 0.0480(9) -0.0133(6) -0.0013(6) -0.0066(7)
    C33 0.0403(8) 0.0380(8) 0.0485(9) -0.0150(7) 0.0024(7) -0.0111(7)
    C34 0.0314(7) 0.0475(9) 0.0501(9) -0.0147(7) 0.0008(7) -0.0037(7)
    C35A 0.0398(8) 0.0713(12) 0.0436(9) -0.0242(8) 0.0049(7) -0.0136(8)
    C36A 0.053(4) 0.052(3) 0.042(3) -0.018(3) 0.001(3) -0.009(3)
    C37A 0.067(5) 0.071(4) 0.051(3) -0.031(3) 0.004(3) -0.012(3)
    C38A 0.082(4) 0.069(4) 0.051(4) -0.032(3) 0.010(3) -0.015(3)
    C39A 0.064(3) 0.087(4) 0.068(4) -0.039(3) 0.033(3) -0.038(3)
    C40A 0.048(3) 0.107(4) 0.082(3) -0.049(3) 0.033(3) -0.051(3)
    Cl2A 0.166(3) 0.135(3) 0.091(2) -0.068(2) 0.039(2) -0.0722(19)
    C35B 0.0398(8) 0.0713(12) 0.0436(9) -0.0242(8) 0.0049(7) -0.0136(8)
    C36B 0.081(6) 0.058(3) 0.043(3) -0.012(3) 0.001(3) -0.003(2)
    C37B 0.077(5) 0.077(3) 0.058(3) -0.019(3) 0.005(3) -0.026(3)
    C38B 0.060(3) 0.101(5) 0.048(3) -0.032(4) 0.009(2) -0.029(3)
    C39B 0.080(4) 0.123(5) 0.058(3) -0.056(4) 0.023(3) -0.025(3)
    C40B 0.062(4) 0.105(4) 0.063(3) -0.049(3) 0.022(2) -0.032(2)
    Cl2B 0.1161(14) 0.217(5) 0.083(2) -0.043(3) 0.0195(15) -0.090(3)
    N2 0.0418(7) 0.0659(9) 0.0470(8) -0.0310(7) 0.0128(6) -0.0149(7)
    O3 0.0683(7) 0.0463(6) 0.0445(6) -0.0270(6) 0.0114(5) -0.0121(5)
    O4 0.0440(6) 0.0703(8) 0.0654(8) -0.0330(6) 0.0127(5) -0.0118(6)
_geom_special_details
;
All e.s.d.'s (except the e.s.d. in the dihedral angle between two l.s. planes)
are estimated using the full covariance matrix. The cell e.s.d.'s are taken
into account individually in the estimation of e.s.d.'s in distances, angles
and torsion angles; correlations between e.s.d.'s in cell parameters are only
used when they are defined by crystal symmetry. An approximate (isotropic)
treatment of cell e.s.d.'s is used for estimating e.s.d.'s involving l.s.
planes.
;
loop_
    _geom_bond_atom_site_label_1
    _geom_bond_atom_site_label_2
    _geom_bond_site_symmetry_2
    _geom_bond_distance
    _geom_bond_publ_flag
    C1A C6A . 1.373(2) ?
    C1A C2A . 1.375(2) ?
    C1A Cl1A . 1.735(3) ?
    C2A C3A . 1.376(2) ?
    C2A H2A . 0.9300 ?
    C3A C4A . 1.378(2) ?
    C3A H3A . 0.9300 ?
    C4A C5A . 1.3747(19) ?
    C5A C6A . 1.3738(19) ?
    C5A H5A . 0.9300 ?
    C6A H6A . 0.9300 ?
    C1B C6B . 1.373(2) ?
    C1B C2B . 1.375(2) ?
    C1B Cl1B . 1.735(3) ?
    C2B C3B . 1.376(2) ?
    C2B H2B . 0.9300 ?
    C3B H3B . 0.9300 ?
    C5B C6B . 1.373(2) ?
    C5B H5B . 0.9300 ?
    C6B H6B . 0.9300 ?
    N1 C7 . 1.346(2) ?
    N1 H1 . 0.901(9) ?
    O1 C7 . 1.2247(17) ?
    O2 C12 . 1.3702(17) ?
    O2 C14 . 1.4314(17) ?
    C7 C8 . 1.487(2) ?
    C8 C13 . 1.386(2) ?
    C8 C9 . 1.391(2) ?
    C9 C10 . 1.372(2) ?
    C9 H9 . 0.9300 ?
    C10 C11 . 1.386(2) ?
    C10 H10 . 0.9300 ?
    C11 C12 . 1.380(2) ?
    C11 H11 . 0.9300 ?
    C12 C13 . 1.383(2) ?
    C13 H13 . 0.9300 ?
    C14 C15 . 1.497(2) ?
    C14 H14A . 0.9700 ?
    C14 H14B . 0.9700 ?
    C15 C16 . 1.387(2) ?
    C15 C20 . 1.398(2) ?
    C16 C17 . 1.376(2) ?
    C16 H16 . 0.9300 ?
    C17 C18 . 1.370(2) ?
    C17 H17 . 0.9300 ?
    C18 C19 . 1.383(2) ?
    C18 H18 . 0.9300 ?
    C19 C20 . 1.388(2) ?
    C19 H19 . 0.9300 ?
    C20 C21 . 1.494(2) ?
    C21 C22 . 1.392(2) ?
    C21 C26 . 1.399(2) ?
    C22 C23 . 1.377(2) ?
    C22 H22 . 0.9300 ?
    C23 C24 . 1.370(3) ?
    C23 H23 . 0.9300 ?
    C24 C25 . 1.372(2) ?
    C24 H24 . 0.9300 ?
    C25 C26 . 1.390(2) ?
    C25 H25 . 0.9300 ?
    C26 C27 . 1.500(2) ?
    C27 O3 . 1.4239(18) ?
    C27 H27A . 0.9700 ?
    C27 H27B . 0.9700 ?
    C28 O3 . 1.3767(17) ?
    C28 C33 . 1.383(2) ?
    C28 C29 . 1.386(2) ?
    C29 C30 . 1.380(2) ?
    C29 H29 . 0.9300 ?
    C30 C31 . 1.366(2) ?
    C30 H30 . 0.9300 ?
    C31 C32 . 1.387(2) ?
    C31 H31 . 0.9300 ?
    C32 C33 . 1.389(2) ?
    C32 C34 . 1.488(2) ?
    C33 H33 . 0.9300 ?
    C34 O4 . 1.2303(17) ?
    C34 N2 . 1.345(2) ?
    C35A C36A . 1.374(2) ?
    C35A C40A . 1.383(2) ?
    C35A N2 . 1.410(2) ?
    C36A C37A . 1.374(2) ?
    C36A H36A . 0.9300 ?
    C37A C38A . 1.373(2) ?
    C37A H37A . 0.9300 ?
    C38A C39A . 1.382(2) ?
    C38A Cl2A . 1.731(3) ?
    C39A C40A . 1.383(2) ?
    C39A H39A . 0.9300 ?
    C40A H40A . 0.9300 ?
    C36B C37B . 1.374(2) ?
    C36B H36B . 0.9300 ?
    C37B C38B . 1.373(2) ?
    C37B H37B . 0.9300 ?
    C38B C39B . 1.382(2) ?
    C38B Cl2B . 1.732(3) ?
    C39B C40B . 1.383(2) ?
    C39B H39B . 0.9300 ?
    C40B H40B . 0.9300 ?
    N2 H2 . 0.905(9) ?
loop_
    _geom_angle_atom_site_label_1
    _geom_angle_atom_site_label_2
    _geom_angle_atom_site_label_3
    _geom_angle_site_symmetry_1
    _geom_angle_site_symmetry_3
    _geom_angle
    _geom_angle_publ_flag
    C6A C1A C2A . . 120.6(5) ?
    C6A C1A Cl1A . . 117.3(5) ?
    C2A C1A Cl1A . . 121.9(5) ?
    C1A C2A C3A . . 118.6(8) ?
    C1A C2A H2A . . 120.7 ?
    C3A C2A H2A . . 120.7 ?
    C2A C3A C4A . . 121.0(8) ?
    C2A C3A H3A . . 119.5 ?
    C4A C3A H3A . . 119.5 ?
    C5A C4A C3A . . 119.6(5) ?
    C6A C5A C4A . . 119.4(6) ?
    C6A C5A H5A . . 120.3 ?
    C4A C5A H5A . . 120.3 ?
    C1A C6A C5A . . 120.4(7) ?
    C1A C6A H6A . . 119.8 ?
    C5A C6A H6A . . 119.8 ?
    C6B C1B C2B . . 120.4(12) ?
    C6B C1B Cl1B . . 125.4(11) ?
    C2B C1B Cl1B . . 113.8(11) ?
    C1B C2B C3B . . 121.1(16) ?
    C1B C2B H2B . . 119.5 ?
    C3B C2B H2B . . 119.5 ?
    C2B C3B H3B . . 120.5 ?
    C6B C5B H5B . . 118.2 ?
    C1B C6B C5B . . 116.9(16) ?
    C1B C6B H6B . . 121.5 ?
    C5B C6B H6B . . 121.5 ?
    C7 N1 H1 . . 117.6(10) ?
    C12 O2 C14 . . 117.22(11) ?
    O1 C7 N1 . . 124.04(14) ?
    O1 C7 C8 . . 121.00(15) ?
    N1 C7 C8 . . 114.94(12) ?
    C13 C8 C9 . . 119.87(14) ?
    C13 C8 C7 . . 121.17(14) ?
    C9 C8 C7 . . 118.96(13) ?
    C10 C9 C8 . . 119.32(14) ?
    C10 C9 H9 . . 120.3 ?
    C8 C9 H9 . . 120.3 ?
    C9 C10 C11 . . 121.23(15) ?
    C9 C10 H10 . . 119.4 ?
    C11 C10 H10 . . 119.4 ?
    C12 C11 C10 . . 119.25(14) ?
    C12 C11 H11 . . 120.4 ?
    C10 C11 H11 . . 120.4 ?
    O2 C12 C11 . . 124.68(13) ?
    O2 C12 C13 . . 115.13(13) ?
    C11 C12 C13 . . 120.18(14) ?
    C12 C13 C8 . . 120.12(14) ?
    C12 C13 H13 . . 119.9 ?
    C8 C13 H13 . . 119.9 ?
    O2 C14 C15 . . 108.62(12) ?
    O2 C14 H14A . . 110.0 ?
    C15 C14 H14A . . 110.0 ?
    O2 C14 H14B . . 110.0 ?
    C15 C14 H14B . . 110.0 ?
    H14A C14 H14B . . 108.3 ?
    C16 C15 C20 . . 119.12(14) ?
    C16 C15 C14 . . 119.48(14) ?
    C20 C15 C14 . . 121.40(13) ?
    C17 C16 C15 . . 121.51(15) ?
    C17 C16 H16 . . 119.2 ?
    C15 C16 H16 . . 119.2 ?
    C18 C17 C16 . . 119.57(15) ?
    C18 C17 H17 . . 120.2 ?
    C16 C17 H17 . . 120.2 ?
    C17 C18 C19 . . 119.81(15) ?
    C17 C18 H18 . . 120.1 ?
    C19 C18 H18 . . 120.1 ?
    C18 C19 C20 . . 121.42(15) ?
    C18 C19 H19 . . 119.3 ?
    C20 C19 H19 . . 119.3 ?
    C19 C20 C15 . . 118.57(13) ?
    C19 C20 C21 . . 118.54(14) ?
    C15 C20 C21 . . 122.66(13) ?
    C22 C21 C26 . . 118.54(14) ?
    C22 C21 C20 . . 117.49(14) ?
    C26 C21 C20 . . 123.74(13) ?
    C23 C22 C21 . . 121.43(16) ?
    C23 C22 H22 . . 119.3 ?
    C21 C22 H22 . . 119.3 ?
    C24 C23 C22 . . 119.83(16) ?
    C24 C23 H23 . . 120.1 ?
    C22 C23 H23 . . 120.1 ?
    C23 C24 C25 . . 119.67(16) ?
    C23 C24 H24 . . 120.2 ?
    C25 C24 H24 . . 120.2 ?
    C24 C25 C26 . . 121.69(16) ?
    C24 C25 H25 . . 119.2 ?
    C26 C25 H25 . . 119.2 ?
    C25 C26 C21 . . 118.80(14) ?
    C25 C26 C27 . . 117.51(15) ?
    C21 C26 C27 . . 123.49(14) ?
    O3 C27 C26 . . 111.81(13) ?
    O3 C27 H27A . . 109.3 ?
    C26 C27 H27A . . 109.3 ?
    O3 C27 H27B . . 109.3 ?
    C26 C27 H27B . . 109.3 ?
    H27A C27 H27B . . 107.9 ?
    O3 C28 C33 . . 116.01(13) ?
    O3 C28 C29 . . 124.31(14) ?
    C33 C28 C29 . . 119.68(14) ?
    C30 C29 C28 . . 119.35(15) ?
    C30 C29 H29 . . 120.3 ?
    C28 C29 H29 . . 120.3 ?
    C31 C30 C29 . . 121.23(15) ?
    C31 C30 H30 . . 119.4 ?
    C29 C30 H30 . . 119.4 ?
    C30 C31 C32 . . 120.03(14) ?
    C30 C31 H31 . . 120.0 ?
    C32 C31 H31 . . 120.0 ?
    C31 C32 C33 . . 119.10(15) ?
    C31 C32 C34 . . 117.79(13) ?
    C33 C32 C34 . . 123.10(14) ?
    C28 C33 C32 . . 120.60(14) ?
    C28 C33 H33 . . 119.7 ?
    C32 C33 H33 . . 119.7 ?
    O4 C34 N2 . . 123.28(15) ?
    O4 C34 C32 . . 121.08(14) ?
    N2 C34 C32 . . 115.63(12) ?
    C36A C35A C40A . . 118.5(5) ?
    C36A C35A N2 . . 113.6(4) ?
    C40A C35A N2 . . 127.2(2) ?
    C37A C36A C35A . . 122.0(8) ?
    C37A C36A H36A . . 119.0 ?
    C35A C36A H36A . . 119.0 ?
    C38A C37A C36A . . 118.9(9) ?
    C38A C37A H37A . . 120.5 ?
    C36A C37A H37A . . 120.5 ?
    C37A C38A C39A . . 120.2(6) ?
    C37A C38A Cl2A . . 124.7(6) ?
    C39A C38A Cl2A . . 115.0(5) ?
    C38A C39A C40A . . 120.0(5) ?
    C38A C39A H39A . . 120.0 ?
    C40A C39A H39A . . 120.0 ?
    C39A C40A C35A . . 120.0(4) ?
    C39A C40A H40A . . 120.0 ?
    C35A C40A H40A . . 120.0 ?
    C37B C36B H36B . . 119.8 ?
    C38B C37B C36B . . 119.2(8) ?
    C38B C37B H37B . . 120.4 ?
    C36B C37B H37B . . 120.4 ?
    C37B C38B C39B . . 121.8(5) ?
    C37B C38B Cl2B . . 117.1(5) ?
    C39B C38B Cl2B . . 121.0(4) ?
    C38B C39B C40B . . 118.0(4) ?
    C38B C39B H39B . . 121.0 ?
    C40B C39B H39B . . 121.0 ?
    C39B C40B H40B . . 119.6 ?
    C34 N2 C35A . . 127.85(13) ?
    C34 N2 H2 . . 116.5(11) ?
    C35A N2 H2 . . 115.6(11) ?
    C28 O3 C27 . . 116.35(12) ?
loop_
    _geom_torsion_atom_site_label_1
    _geom_torsion_atom_site_label_2
    _geom_torsion_atom_site_label_3
    _geom_torsion_atom_site_label_4
    _geom_torsion_site_symmetry_1
    _geom_torsion_site_symmetry_2
    _geom_torsion_site_symmetry_3
    _geom_torsion_site_symmetry_4
    _geom_torsion
    _geom_torsion_publ_flag
    C6A C1A C2A C3A . . . . -0.4(16) ?
    Cl1A C1A C2A C3A . . . . -175.5(9) ?
    C1A C2A C3A C4A . . . . -3.1(18) ?
    C2A C3A C4A C5A . . . . 7.1(16) ?
    C3A C4A C5A C6A . . . . -7.5(13) ?
    C2A C1A C6A C5A . . . . -0.1(15) ?
    Cl1A C1A C6A C5A . . . . 175.2(8) ?
    C4A C5A C6A C1A . . . . 4.1(14) ?
    C6B C1B C2B C3B . . . . 2(3) ?
    Cl1B C1B C2B C3B . . . . 176(2) ?
    C2B C1B C6B C5B . . . . -4(3) ?
    Cl1B C1B C6B C5B . . . . -177.7(18) ?
    O1 C7 C8 C13 . . . . -141.98(16) ?
    N1 C7 C8 C13 . . . . 39.9(2) ?
    O1 C7 C8 C9 . . . . 37.6(2) ?
    N1 C7 C8 C9 . . . . -140.53(15) ?
    C13 C8 C9 C10 . . . . -2.0(2) ?
    C7 C8 C9 C10 . . . . 178.49(14) ?
    C8 C9 C10 C11 . . . . 1.5(2) ?
    C9 C10 C11 C12 . . . . -0.1(2) ?
    C14 O2 C12 C11 . . . . -9.8(2) ?
    C14 O2 C12 C13 . . . . 170.86(13) ?
    C10 C11 C12 O2 . . . . 179.68(14) ?
    C10 C11 C12 C13 . . . . -1.0(2) ?
    O2 C12 C13 C8 . . . . 179.96(13) ?
    C11 C12 C13 C8 . . . . 0.6(2) ?
    C9 C8 C13 C12 . . . . 0.9(2) ?
    C7 C8 C13 C12 . . . . -179.55(14) ?
    C12 O2 C14 C15 . . . . -174.41(13) ?
    O2 C14 C15 C16 . . . . -95.68(16) ?
    O2 C14 C15 C20 . . . . 84.61(17) ?
    C20 C15 C16 C17 . . . . 0.7(2) ?
    C14 C15 C16 C17 . . . . -179.01(14) ?
    C15 C16 C17 C18 . . . . 0.2(2) ?
    C16 C17 C18 C19 . . . . -0.9(2) ?
    C17 C18 C19 C20 . . . . 0.6(3) ?
    C18 C19 C20 C15 . . . . 0.3(2) ?
    C18 C19 C20 C21 . . . . -174.20(15) ?
    C16 C15 C20 C19 . . . . -1.0(2) ?
    C14 C15 C20 C19 . . . . 178.72(13) ?
    C16 C15 C20 C21 . . . . 173.33(13) ?
    C14 C15 C20 C21 . . . . -7.0(2) ?
    C19 C20 C21 C22 . . . . 102.90(18) ?
    C15 C20 C21 C22 . . . . -71.4(2) ?
    C19 C20 C21 C26 . . . . -71.6(2) ?
    C15 C20 C21 C26 . . . . 114.09(17) ?
    C26 C21 C22 C23 . . . . 1.9(3) ?
    C20 C21 C22 C23 . . . . -172.93(17) ?
    C21 C22 C23 C24 . . . . -1.6(3) ?
    C22 C23 C24 C25 . . . . -0.2(3) ?
    C23 C24 C25 C26 . . . . 1.8(3) ?
    C24 C25 C26 C21 . . . . -1.5(3) ?
    C24 C25 C26 C27 . . . . 173.61(16) ?
    C22 C21 C26 C25 . . . . -0.3(2) ?
    C20 C21 C26 C25 . . . . 174.13(15) ?
    C22 C21 C26 C27 . . . . -175.11(15) ?
    C20 C21 C26 C27 . . . . -0.7(2) ?
    C25 C26 C27 O3 . . . . 119.95(16) ?
    C21 C26 C27 O3 . . . . -65.20(19) ?
    O3 C28 C29 C30 . . . . -179.90(14) ?
    C33 C28 C29 C30 . . . . 0.1(2) ?
    C28 C29 C30 C31 . . . . 0.5(2) ?
    C29 C30 C31 C32 . . . . -1.1(2) ?
    C30 C31 C32 C33 . . . . 1.1(2) ?
    C30 C31 C32 C34 . . . . 179.99(14) ?
    O3 C28 C33 C32 . . . . 179.91(13) ?
    C29 C28 C33 C32 . . . . -0.1(2) ?
    C31 C32 C33 C28 . . . . -0.5(2) ?
    C34 C32 C33 C28 . . . . -179.32(13) ?
    C31 C32 C34 O4 . . . . -29.4(2) ?
    C33 C32 C34 O4 . . . . 149.42(15) ?
    C31 C32 C34 N2 . . . . 149.94(14) ?
    C33 C32 C34 N2 . . . . -31.2(2) ?
    C40A C35A C36A C37A . . . . 5.7(13) ?
    N2 C35A C36A C37A . . . . 176.8(8) ?
    C35A C36A C37A C38A . . . . -4.3(15) ?
    C36A C37A C38A C39A . . . . 3.4(13) ?
    C36A C37A C38A Cl2A . . . . -179.5(9) ?
    C37A C38A C39A C40A . . . . -4.0(12) ?
    Cl2A C38A C39A C40A . . . . 178.6(5) ?
    C38A C39A C40A C35A . . . . 5.5(9) ?
    C36A C35A C40A C39A . . . . -6.2(9) ?
    N2 C35A C40A C39A . . . . -176.0(4) ?
    C36B C37B C38B C39B . . . . 1.0(12) ?
    C36B C37B C38B Cl2B . . . . 177.9(7) ?
    C37B C38B C39B C40B . . . . -3.2(9) ?
    Cl2B C38B C39B C40B . . . . -180.0(5) ?
    O4 C34 N2 C35A . . . . -9.0(3) ?
    C32 C34 N2 C35A . . . . 171.68(15) ?
    C36A C35A N2 C34 . . . . -162.8(6) ?
    C40A C35A N2 C34 . . . . 7.4(6) ?
    C33 C28 O3 C27 . . . . -175.62(13) ?
    C29 C28 O3 C27 . . . . 4.4(2) ?
    C26 C27 O3 C28 . . . . -175.29(12) ?
loop_
    _geom_hbond_atom_site_label_D
    _geom_hbond_atom_site_label_H
    _geom_hbond_atom_site_label_A
    _geom_hbond_site_symmetry_A
    _geom_hbond_distance_DH
    _geom_hbond_distance_HA
    _geom_hbond_distance_DA
    _geom_hbond_angle_DHA
    N2 H2 O1 2_666 0.905(9) 2.015(11) 2.8803(16) 159.7(16)
    N1 H1 O4 2_566 0.901(9) 2.053(10) 2.9443(16) 170.0(15)
_iucr_refine_instructions_details
;
TITL RAJ002 IN P-1
CELL  0.71073   9.4761  11.9967  15.9238   75.944   86.163   69.368
ZERR     2.00   0.0002   0.0003   0.0004    0.002    0.001    0.003
LATT   1
SFAC  C    H    N    O    CL
UNIT  80   60   4    8    4
MERG   2
EQIV $1 -X+1,-Y+1,-Z+1
EQIV $2 -X,-Y+1,-Z+1
HTAB N2 O1_$1
HTAB N1 O4_$2
SADI 0.002 C1A C2A C1B C2B C2A C3A C2B C3B C3A C4A C3B C4B
SADI 0.002 C4A C5A C4B C5B C5A C6A C5B C6B C1A C6A C1B C6B
SADI 0.002 C1A CL1A C1B CL1B
SADI 0.002 C35A C36A C35B C36B C36A C37A C36B C37B C37A C38A C37B C38B
SADI 0.002 C38A C39A C38B C39B C39A C40A C39B C40B C35A C40A C35B C40B
SADI 0.002 C38A CL2A C38B CL2B
ISOR 0.01 C1A C1B C2A C2B C3A C3B C4A C4B C5A C5B C6A C6B
ISOR 0.01 C35A C35B C36A C36B C37A C37B C38A C38B C39A C39B C40A C40B
DELU C1A > CL1A
DELU C1B > CL1B
DELU C35A > CL2A
DELU C35B > CL2B
DFIX 0.92 0.01 N1 H1
DFIX  0.92 0.01 N2 H2
MPLA 6 C8 C9 C10 C11 C12 C13
MPLA 6 C15 C16 C17 C18 C19 C20
MPLA 6 C21 C22 C23 C24 C25 C26
MPLA 6 C28 C29 C30 C31 C32 C33
EXYZ C4A C4B
EADP C4A C4B
EXYZ C35A C35B
EADP C35A C35B
FMAP   2
PLAN   20
SIZE     0.20   0.25   0.30
ACTA
BOND   $H
CONF
L.S.  20
WGHT    0.039300    0.332500
FVAR       0.20457   0.66626   0.47150
PART    1
C1A   1    0.464574    1.201968    0.001849    21.00000    0.07427    0.05601 =
         0.04943   -0.00372    0.00840   -0.03057
C2A   1    0.581394    1.093240    0.029621    21.00000    0.05906    0.06567 =
         0.05593   -0.01413    0.01062   -0.03150
AFIX  43
H2A   2    0.672813    1.077059    0.001182    21.00000   -1.20000
AFIX   0
C3A   1    0.560205    1.008848    0.100390    21.00000    0.04576    0.05271 =
         0.05565   -0.01003    0.00774   -0.02238
AFIX  43
H3A   2    0.636485    0.933319    0.118177    21.00000   -1.20000
AFIX   0
C4A   1    0.427637    1.034638    0.145261    21.00000    0.04251    0.05036 =
         0.05295   -0.00975    0.00202   -0.02272
C5A   1    0.308685    1.140339    0.113747    21.00000    0.04297    0.06215 =
         0.05622   -0.00252    0.00249   -0.01608
AFIX  43
H5A   2    0.215121    1.154099    0.139684    21.00000   -1.20000
AFIX   0
C6A   1    0.329369    1.225448    0.043567    21.00000    0.07120    0.05470 =
         0.06032   -0.00121    0.00476   -0.01162
AFIX  43
H6A   2    0.251303    1.299425    0.024199    21.00000   -1.20000
AFIX   0
CL1A  5    0.476268    1.309302   -0.091011    21.00000    0.11576    0.08866 =
         0.07046    0.01571    0.01817   -0.03962
PART    2
C1B   1    0.455623    1.225837    0.016651   -21.00000    0.08733    0.06899 =
         0.07855    0.00268   -0.00139   -0.03542
C2B   1    0.574685    1.117190    0.039210   -21.00000    0.05938    0.08498 =
         0.07895   -0.00418    0.01867   -0.04068
AFIX  43
H2B   2    0.663191    1.106338    0.008076   -21.00000   -1.20000
AFIX   0
C3B   1    0.564965    1.024270    0.107115   -21.00000    0.04488    0.07224 =
         0.07290   -0.00207   -0.00478   -0.02896
AFIX  43
H3B   2    0.649771    0.955611    0.126902   -21.00000   -1.20000
AFIX   0
C4B   1    0.427637    1.034638    0.145261   -21.00000    0.04251    0.05036 =
         0.05295   -0.00975    0.00202   -0.02272
C5B   1    0.317367    1.148704    0.128331   -21.00000    0.06852    0.05903 =
         0.05719   -0.01608    0.00114   -0.02069
AFIX  43
H5B   2    0.232590    1.161322    0.162782   -21.00000   -1.20000
AFIX   0
C6B   1    0.325529    1.245105    0.063299   -21.00000    0.07637    0.06706 =
         0.07436   -0.01636   -0.00652   -0.01072
AFIX  43
H6B   2    0.246587    1.319966    0.051414   -21.00000   -1.20000
AFIX   0
CL1B  5    0.495051    1.334582   -0.065737   -21.00000    0.19177    0.15616 =
         0.16306    0.08716   -0.03361   -0.10438
N1    3    0.400951    0.945855    0.214568    11.00000    0.03419    0.05298 =
         0.05936   -0.00317    0.00441   -0.02111
O1    4    0.635437    0.852548    0.276055    11.00000    0.03780    0.07673 =
         0.07130   -0.00341    0.00081   -0.02838
O2    4    0.179300    0.620377    0.348926    11.00000    0.06014    0.05262 =
         0.04510   -0.00049   -0.00433   -0.03546
C7    1    0.502966    0.861375    0.273465    11.00000    0.03507    0.04779 =
         0.05578   -0.01456    0.00748   -0.01854
C8    1    0.442424    0.779271    0.339114    11.00000    0.03287    0.03869 =
         0.05132   -0.01227    0.00589   -0.01161
C9    1    0.493268    0.746588    0.424583    11.00000    0.03746    0.04510 =
         0.05673   -0.01587   -0.00148   -0.01336
AFIX  43
H9    2    0.565786    0.774211    0.440002    11.00000   -1.20000
AFIX   0
C10   1    0.435335    0.673160    0.485941    11.00000    0.05027    0.04738 =
         0.04457   -0.01111   -0.00411   -0.01329
AFIX  43
H10   2    0.467472    0.652863    0.543361    11.00000   -1.20000
AFIX   0
C11   1    0.329782    0.628663    0.463932    11.00000    0.05166    0.04118 =
         0.04376   -0.00571    0.00282   -0.01861
AFIX  43
H11   2    0.291465    0.578921    0.506141    11.00000   -1.20000
AFIX   0
C12   1    0.282211    0.659021    0.378671    11.00000    0.04042    0.03730 =
         0.04535   -0.00960    0.00135   -0.01561
C13   1    0.337691    0.734578    0.316353    11.00000    0.03994    0.04279 =
         0.04267   -0.00996    0.00279   -0.01592
AFIX  43
H13   2    0.304676    0.755450    0.259061    11.00000   -1.20000
AFIX   0
C14   1    0.135622    0.527859    0.407822    11.00000    0.05512    0.04450 =
         0.04322   -0.00284    0.00228   -0.02619
AFIX  23
H14A  2    0.082261    0.559609    0.455897    11.00000   -1.20000
H14B  2    0.224337    0.457722    0.430682    11.00000   -1.20000
AFIX   0
C15   1    0.035572    0.490160    0.360306    11.00000    0.04540    0.03763 =
         0.03782   -0.00053    0.00265   -0.02092
C16   1   -0.119784    0.543673    0.364374    11.00000    0.04798    0.04125 =
         0.04552   -0.00647    0.00883   -0.01602
AFIX  43
H16   2   -0.159701    0.603286    0.395901    11.00000   -1.20000
AFIX   0
C17   1   -0.216167    0.510558    0.322825    11.00000    0.03675    0.05123 =
         0.05809   -0.00401    0.00368   -0.01536
AFIX  43
H17   2   -0.319989    0.547727    0.326155    11.00000   -1.20000
AFIX   0
C18   1   -0.158170    0.422469    0.276516    11.00000    0.04294    0.05735 =
         0.06465   -0.01319   -0.00177   -0.02414
AFIX  43
H18   2   -0.222545    0.398769    0.248918    11.00000   -1.20000
AFIX   0
C19   1   -0.003597    0.368897    0.270938    11.00000    0.04511    0.04810 =
         0.06077   -0.01859    0.00317   -0.01921
AFIX  43
H19   2    0.034884    0.309729    0.238937    11.00000   -1.20000
AFIX   0
C20   1    0.095276    0.401538    0.312059    11.00000    0.03977    0.03819 =
         0.04281   -0.00268    0.00185   -0.01746
C21   1    0.260204    0.348975    0.296398    11.00000    0.03732    0.04515 =
         0.04602   -0.00943    0.00182   -0.01830
C22   1    0.325570    0.424574    0.240005    11.00000    0.04470    0.05204 =
         0.06665   -0.00245    0.00366   -0.02019
AFIX  43
H22   2    0.268679    0.506834    0.219083    11.00000   -1.20000
AFIX   0
C23   1    0.472666    0.380182    0.214526    11.00000    0.04729    0.07269 =
         0.07784    0.00138    0.00907   -0.02911
AFIX  43
H23   2    0.513422    0.431730    0.175669    11.00000   -1.20000
AFIX   0
C24   1    0.558755    0.259918    0.246571    11.00000    0.03667    0.07823 =
         0.08006   -0.01109    0.00715   -0.01961
AFIX  43
H24   2    0.658028    0.229420    0.229431    11.00000   -1.20000
AFIX   0
C25   1    0.497809    0.184688    0.304071    11.00000    0.04260    0.05552 =
         0.06290   -0.00879   -0.00420   -0.00999
AFIX  43
H25   2    0.557817    0.103742    0.326775    11.00000   -1.20000
AFIX   0
C26   1    0.348694    0.226328    0.329266    11.00000    0.04337    0.04784 =
         0.03974   -0.00927   -0.00213   -0.01779
C27   1    0.288190    0.133762    0.384880    11.00000    0.05384    0.04693 =
         0.04455   -0.01094    0.00379   -0.01676
AFIX  23
H27A  2    0.204371    0.130888    0.354732    11.00000   -1.20000
H27B  2    0.366223    0.053374    0.394758    11.00000   -1.20000
AFIX   0
C28   1    0.191742    0.077979    0.524506    11.00000    0.03922    0.03777 =
         0.04471   -0.00442   -0.00103   -0.01339
C29   1    0.199048   -0.033851    0.511208    11.00000    0.04978    0.04019 =
         0.05241   -0.01217    0.00204   -0.01280
AFIX  43
H29   2    0.237796   -0.056460    0.460205    11.00000   -1.20000
AFIX   0
C30   1    0.148264   -0.111332    0.574385    11.00000    0.05516    0.03680 =
         0.06627   -0.01120   -0.00063   -0.01723
AFIX  43
H30   2    0.153882   -0.186680    0.565698    11.00000   -1.20000
AFIX   0
C31   1    0.089895   -0.079423    0.649449    11.00000    0.04135    0.04235 =
         0.05732   -0.00259   -0.00070   -0.01810
AFIX  43
H31   2    0.054605   -0.132250    0.690844    11.00000   -1.20000
AFIX   0
C32   1    0.083230    0.031734    0.663967    11.00000    0.03029    0.04220 =
         0.04804   -0.00656   -0.00126   -0.01328
C33   1    0.134079    0.110269    0.600714    11.00000    0.04033    0.03796 =
         0.04848   -0.01107    0.00235   -0.01495
AFIX  43
H33   2    0.129305    0.185264    0.609694    11.00000   -1.20000
AFIX   0
C34   1    0.018554    0.061867    0.746812    11.00000    0.03141    0.04746 =
         0.05009   -0.00372    0.00079   -0.01475
PART    3
C35A  1    0.021750    0.187815    0.848345    31.00000    0.03979    0.07126 =
         0.04361   -0.01358    0.00489   -0.02415
C36A  1    0.072888    0.281365    0.849444    31.00000    0.05348    0.05159 =
         0.04243   -0.00944    0.00132   -0.01787
AFIX  43
H36A  2    0.139746    0.299177    0.807375    31.00000   -1.20000
AFIX   0
C37A  1    0.028264    0.349383    0.910792    31.00000    0.06741    0.07142 =
         0.05064   -0.01247    0.00407   -0.03121
AFIX  43
H37A  2    0.069420    0.408610    0.912654    31.00000   -1.20000
AFIX   0
C38A  1   -0.078074    0.328502    0.969304    31.00000    0.08221    0.06909 =
         0.05139   -0.01483    0.01010   -0.03235
C39A  1   -0.132832    0.235997    0.968983    31.00000    0.06437    0.08726 =
         0.06782   -0.03775    0.03327   -0.03889
AFIX  43
H39A  2   -0.200062    0.218657    1.010966    31.00000   -1.20000
AFIX   0
C40A  1   -0.087722    0.169212    0.906281    31.00000    0.04845    0.10718 =
         0.08192   -0.05094    0.03315   -0.04865
AFIX  43
H40A  2   -0.131012    0.111771    0.903071    31.00000   -1.20000
AFIX   0
CL2A  5   -0.147347    0.406636    1.049957    31.00000    0.16566    0.13468 =
         0.09077   -0.07225    0.03886   -0.06757
PART    4
C35B  1    0.021750    0.187815    0.848345   -31.00000    0.03979    0.07126 =
         0.04361   -0.01358    0.00489   -0.02415
C36B  1    0.031185    0.299132    0.849326   -31.00000    0.08112    0.05777 =
         0.04323   -0.00343    0.00129   -0.01215
AFIX  43
H36B  2    0.072630    0.339898    0.802685   -31.00000   -1.20000
AFIX   0
C37B  1   -0.020132    0.350718    0.918681   -31.00000    0.07733    0.07690 =
         0.05798   -0.02635    0.00486   -0.01898
AFIX  43
H37B  2   -0.020007    0.428544    0.917588   -31.00000   -1.20000
AFIX   0
C38B  1   -0.071624    0.285930    0.989652   -31.00000    0.06030    0.10133 =
         0.04755   -0.02921    0.00934   -0.03200
C39B  1   -0.071144    0.169393    0.993724   -31.00000    0.07956    0.12320 =
         0.05804   -0.02494    0.02312   -0.05648
AFIX  43
H39B  2   -0.101659    0.124818    1.043238   -31.00000   -1.20000
AFIX   0
C40B  1   -0.023927    0.121043    0.921964   -31.00000    0.06234    0.10519 =
         0.06316   -0.03155    0.02159   -0.04884
AFIX  43
H40B  2   -0.022794    0.042861    0.923090   -31.00000   -1.20000
AFIX   0
CL2B  5   -0.128978    0.353365    1.076588   -31.00000    0.11612    0.21746 =
         0.08341   -0.08996    0.01952   -0.04279
PART    0
N2    3    0.073913    0.133194    0.777859    11.00000    0.04181    0.06590 =
         0.04704   -0.01485    0.01279   -0.03098
O3    4    0.238839    0.162336    0.466032    11.00000    0.06830    0.04633 =
         0.04447   -0.01206    0.01142   -0.02703
O4    4   -0.078176    0.022082    0.783740    11.00000    0.04401    0.07028 =
         0.06541   -0.01183    0.01266   -0.03295
PART    2
H1    2    0.303721    0.951893    0.222093    11.00000    0.05246
PART    0
H2    2    0.152293    0.150398    0.749296    11.00000    0.06263
HKLF 4
REM  RAJ002 IN P-1
REM R1 =  0.0394 for   4799 Fo > 4sig(Fo)  and  0.0665 for all   6937 data
REM    551 parameters refined using    268 restraints
END
WGHT      0.0392      0.3320
REM Highest difference peak  0.157,  deepest hole -0.189,  1-sigma level  0.033
Q1    1  -0.0688  0.0740  0.9250  11.00000  0.05    0.16
Q2    1   0.0366 -0.0039  0.6399  11.00000  0.05    0.12
Q3    1   0.2507 -0.0010  0.5358  11.00000  0.05    0.12
Q4    1   0.1803  0.3806  0.3078  11.00000  0.05    0.12
Q5    1   0.4954  0.7835  0.3049  11.00000  0.05    0.11
Q6    1   0.3525  1.3960 -0.1117  11.00000  0.05    0.11
Q7    1   0.4307  0.7224  0.3238  11.00000  0.05    0.11
Q8    1   0.2944  0.2760  0.2982  11.00000  0.05    0.10
Q9    1   0.0016  0.2319  0.5271  11.00000  0.05    0.10
Q10   1  -0.1614  0.1355  0.7794  11.00000  0.05    0.10
Q11   1   0.6559  0.9027  0.0895  11.00000  0.05    0.10
Q12   1   0.0809  0.5049  0.3812  11.00000  0.05    0.10
Q13   1   0.6758  0.8990  0.2170  11.00000  0.05    0.10
Q14   1   0.0035 -0.0596  0.8227  11.00000  0.05    0.10
Q15   1  -0.0659  0.2335  1.0010  11.00000  0.05    0.10
Q16   1   0.1437 -0.0367  0.6736  11.00000  0.05    0.10
Q17   1   0.3187  0.1848  0.3467  11.00000  0.05    0.10
Q18   1   0.0642  0.4181  0.3625  11.00000  0.05    0.10
Q19   1   0.3843  1.4541  0.0048  11.00000  0.05    0.10
Q20   1   0.2429  0.5004  0.1866  11.00000  0.05    0.10
;
data_global
_journal_date_recd_electronic     2013-01-28
_journal_date_accepted     2013-04-12
_journal_name_full     'Acta Crystallographica, Section E'
_journal_year     2013
_journal_volume     69
_journal_issue      6
_journal_page_first     o914
_journal_page_last     o915
_journal_paper_category     QO
_journal_paper_doi     10.1107/S160053681301009X
_journal_coeditor_code     LX2280
_publ_contact_author_name     'Ananthan Sarkkarai'
_publ_contact_author_address
;
Presidency College, Chennai 600 005, India
;
_publ_contact_author_email     'sarkkaraiananthan@gmail.com'
_publ_contact_author_fax     ?
_publ_contact_author_phone     ?
_publ_section_title
;\
3,3'-{[(Biphenyl-2,2'-diyl)bis(methylene)]bis(oxy)}bis[<i>N</i>-(4-\
chlorophenyl)benzamide]
;
loop_
    _publ_author_name
    _publ_author_footnote
    _publ_author_address
    'Raj Rajadurai' .
;
Orchid Chemicals and Pharmaceuticals Limited,
R&D Centre, Chennai 600 119, India
;
    'Ramar Padmanabhan' .
;
Zydus Cadila, Vadodara
India
;
    'Meenakshi Sundaram, Soma Sundaram' .
;
Orchid Chemicals and Pharmaceuticals Limited,
R&D Centre, Chennai 600 119, India
;
    'Sarkkarai Ananthan' .
;
Presidency College, Chennai 600 005, India
;
