# Supplementary material for: 3,3′-{[(Biphenyl-2,2′-di­yl)bis­(methyl­ene)]bis­(­oxy)}bis­[N-(4-chloro­phen­yl)benzamide]
Source: Acta Crystallogr Sect E Struct Rep Online. 2013 May 18;69(Pt 6):o914–5. doi: 10.1107/S160053681301009X (PMC3685066; doi:10.1107/S160053681301009X)
Supplement: Supplementary file 2 [file e-69-0o914-Isup2.hkl]

# 
# h,k,l, Fc-squared, Fo-squared, sigma(Fo-squared) and status flag 
# 
data_I
_shelx_title ' RAJ002 IN P-1' 
_shelx_refln_list_code          4 
_shelx_F_calc_maximum      160.59 
_exptl_crystal_F_000       700.00 
_reflns_d_resolution_high  0.7903 
 
loop_ 
 _symmetry_equiv_pos_as_xyz 
 'x, y, z' 
 '-x, -y, -z' 
 
_cell_length_a     9.4761 
_cell_length_b    11.9967 
_cell_length_c    15.9238 
_cell_angle_alpha  75.944 
_cell_angle_beta   86.163 
_cell_angle_gamma  69.368 
 
_shelx_F_squared_multiplier     1.000 
 
loop_ 
 _refln_index_h 
 _refln_index_k 
 _refln_index_l 
 _refln_F_squared_calc 
 _refln_F_squared_meas 
 _refln_F_squared_sigma 
 _refln_observed_status 
   2   0   0     6857.98     6640.15    113.31 o 
   3   0   0     1446.87     1374.68     19.74 o 
   4   0   0        2.84        2.99      0.49 o 
   5   0   0      724.49      752.54     10.06 o 
   6   0   0       99.44      111.85      2.43 o 
   7   0   0        3.90        3.74      0.94 o 
   8   0   0       17.45       16.77      2.12 o 
   9   0   0       37.49       34.04      4.36 o 
  10   0   0        4.35        4.06      1.86 o 
  11   0   0        2.94        5.51      2.75 o 
 -10   1   0        6.85        7.83      1.76 o 
  -9   1   0       12.82        9.57      1.61 o 
  -8   1   0      122.07      116.23      3.19 o 
  -7   1   0       52.00       48.51      1.69 o 
  -6   1   0       88.40       87.93      2.69 o 
  -5   1   0      270.34      265.68      5.66 o 
  -4   1   0      205.47      215.21      3.79 o 
  -3   1   0       53.86       53.16      1.13 o 
  -2   1   0        0.12       -0.28      0.28 o 
  -1   1   0      495.87      439.96      4.32 o 
   1   1   0     1266.33      990.73     37.07 o 
   2   1   0     3694.76     3811.68    107.53 o 
   3   1   0     2409.04     2354.97     68.82 o 
   4   1   0     1545.72     1654.33     51.14 o 
   5   1   0        0.48       -0.72      3.11 o 
   6   1   0     1272.55     1336.99     45.40 o 
   7   1   0       85.99      102.51     10.51 o 
   8   1   0        0.04       -2.39      5.02 o 
   9   1   0      137.59      108.25     12.66 o 
  10   1   0       57.68       43.97     10.51 o 
 -10   2   0       27.19       31.32      2.54 o 
  -9   2   0        4.08        2.53      2.07 o 
  -8   2   0        0.56        0.92      1.49 o 
  -7   2   0      123.90      115.53      3.19 o 
  -6   2   0      128.87      126.00      2.83 o 
  -5   2   0        1.35        1.59      0.87 o 
  -4   2   0      479.22      485.44      6.00 o 
  -3   2   0      681.61      700.94      8.69 o 
  -2   2   0      358.54      331.31      3.51 o 
  -1   2   0    21825.28    19990.73    161.67 o 
   0   2   0      230.90      225.34      2.54 o 
   1   2   0      361.89      364.85      3.60 o 
   2   2   0     2259.13     2206.80     21.42 o 
   3   2   0      111.02      108.17      2.13 o 
   4   2   0     1452.11     1495.31     21.35 o 
   5   2   0     2550.94     2549.96     77.18 o 
   6   2   0      577.08      617.00     25.09 o 
   7   2   0       32.19       29.39      6.69 o 
   8   2   0      146.26      124.74     11.95 o 
   9   2   0        8.82       11.23      7.17 o 
  10   2   0       47.27       44.45     10.04 o 
  11   2   0        1.50       -4.06      6.93 o 
 -10   3   0        6.95        8.21      2.66 o 
  -9   3   0        0.99        0.31      1.84 o 
  -8   3   0      164.27      161.13      4.90 o 
  -7   3   0       44.20       47.27      2.68 o 
  -6   3   0      224.71      214.03      4.69 o 
  -5   3   0      164.85      163.57      3.18 o 
  -4   3   0      154.29      166.58      3.64 o 
  -3   3   0       41.39       38.73      1.75 o 
  -2   3   0      248.71      237.60      3.38 o 
  -1   3   0      228.35      190.43      3.44 o 
   0   3   0      292.81      298.01      3.43 o 
   1   3   0        3.65        1.42      0.45 o 
   2   3   0     3223.77     3151.53     27.11 o 
   3   3   0       48.94       55.76      1.28 o 
   4   3   0       85.61       90.50      2.78 o 
   5   3   0      145.60      142.42      3.06 o 
   6   3   0       18.31       22.16      1.05 o 
   7   3   0       85.71       81.87      3.58 o 
   8   3   0        3.86        4.78      5.26 o 
   9   3   0        0.22        3.58      5.97 o 
  10   3   0        0.01        2.87      6.69 o 
  11   3   0       40.01       44.21     10.99 o 
  -9   4   0       49.27       55.00      6.60 o 
  -8   4   0        3.26        1.59      3.42 o 
  -7   4   0        6.48        2.60      1.81 o 
  -6   4   0       52.75       57.68      3.10 o 
  -5   4   0       27.50       24.56      2.48 o 
  -4   4   0      185.25      190.99      3.70 o 
  -3   4   0       11.62       15.50      1.70 o 
  -2   4   0     1559.43     1635.31     16.89 o 
  -1   4   0     3203.73     3169.39     31.12 o 
   0   4   0     2328.54     2209.55     19.73 o 
   1   4   0       36.79       41.43      1.20 o 
   2   4   0       72.12       71.95      1.68 o 
   3   4   0      271.61      282.31      3.79 o 
   4   4   0      296.94      327.63      4.45 o 
   5   4   0      106.66      105.66      2.28 o 
   6   4   0      168.67      188.80      3.69 o 
   7   4   0      236.14      231.55      4.22 o 
   8   4   0      366.76      368.33      5.31 o 
   9   4   0       36.25       41.85      3.12 o 
  10   4   0        3.17       14.58      7.17 o 
  11   4   0        0.85        2.39      6.93 o 
  -9   5   0        0.40        3.28      2.77 o 
  -8   5   0        1.13        4.34      2.49 o 
  -7   5   0        0.98        1.95      2.09 o 
  -6   5   0       18.10       18.32      2.54 o 
  -5   5   0       45.27       43.51      2.93 o 
  -4   5   0       10.41        8.83      1.32 o 
  -3   5   0        3.36        4.10      1.12 o 
  -2   5   0       22.38       26.90      1.46 o 
  -1   5   0      418.09      434.96      8.72 o 
   0   5   0       15.44       24.18      1.45 o 
   1   5   0      197.26      174.31      3.14 o 
   2   5   0      346.41      336.19      4.99 o 
   3   5   0        8.81       10.09      0.93 o 
   4   5   0      281.99      289.48      4.11 o 
   5   5   0      138.62      141.47      2.43 o 
   6   5   0       12.19       10.53      1.04 o 
   7   5   0      113.09      112.19      2.93 o 
   8   5   0       65.47       63.02      2.23 o 
   9   5   0      103.17       95.01      3.25 o 
  10   5   0       51.77       52.71      5.27 o 
  11   5   0       20.91       15.29      9.08 o 
  -8   6   0        1.93        3.75      2.90 o 
  -7   6   0        0.06        2.59      2.53 o 
  -6   6   0       49.31       54.34      4.23 o 
  -5   6   0        1.08        0.15      2.14 o 
  -4   6   0      303.67      304.51      6.00 o 
  -3   6   0       36.35       33.50      2.04 o 
  -2   6   0        0.00       -0.09      0.98 o 
  -1   6   0      385.87      362.52     10.06 o 
   0   6   0      201.96      199.02      4.28 o 
   1   6   0      781.37      758.53     10.53 o 
   2   6   0      431.18      444.35      6.52 o 
   3   6   0        1.03        1.02      1.00 o 
   4   6   0     1696.04     1740.22     18.24 o 
   5   6   0      101.99       93.53      2.31 o 
   6   6   0      169.22      173.30      3.17 o 
   7   6   0       75.49       68.62      2.41 o 
   8   6   0       14.67       17.66      1.60 o 
   9   6   0      179.28      181.59      3.97 o 
  10   6   0       17.75       21.49      1.94 o 
  11   6   0        8.53        8.88      1.44 o 
  -7   7   0        0.69        2.59      4.34 o 
  -6   7   0        0.26        2.70      3.00 o 
  -5   7   0       57.92       60.06      5.03 o 
  -4   7   0       77.11       70.18      3.96 o 
  -3   7   0        6.52        5.61      1.80 o 
  -2   7   0        7.46        9.33      1.52 o 
  -1   7   0        9.79        8.73      1.42 o 
   0   7   0       32.45       44.74      2.36 o 
   1   7   0      117.17      117.94      3.80 o 
   2   7   0        4.73        2.29      1.10 o 
   3   7   0        5.29        5.97      1.18 o 
   4   7   0        0.11       -0.70      0.94 o 
   5   7   0      662.38      686.56      8.59 o 
   6   7   0       67.85       67.65      2.39 o 
   7   7   0      493.84      499.35     12.03 o 
   8   7   0       54.67       60.23      2.93 o 
   9   7   0      199.83      205.18      5.06 o 
  10   7   0       96.02      102.12      5.69 o 
  11   7   0        0.80        1.16      1.48 o 
  -7   8   0        7.00        4.59      3.16 o 
  -6   8   0        3.54        2.84      2.91 o 
  -5   8   0        1.32        8.21      2.97 o 
  -4   8   0        9.41       13.74      3.25 o 
  -3   8   0       72.25       73.35      5.18 o 
  -2   8   0       61.92       58.36      3.33 o 
  -1   8   0       14.19       12.67      2.12 o 
   0   8   0      149.66      133.41      4.09 o 
   1   8   0        0.03       -0.12      1.41 o 
   2   8   0        2.43        2.68      1.38 o 
   3   8   0       18.99       18.52      1.94 o 
   4   8   0      104.93      103.29      3.12 o 
   5   8   0      147.69      152.33      3.56 o 
   6   8   0      320.98      324.54      5.33 o 
   7   8   0       37.03       44.01      2.93 o 
   8   8   0       14.17       14.54      2.14 o 
   9   8   0       11.71       12.18      2.16 o 
  10   8   0       22.69       17.90      2.50 o 
  11   8   0        0.43        0.59      1.96 o 
  -6   9   0        4.61        3.87      4.38 o 
  -5   9   0        6.20        3.99      4.13 o 
  -4   9   0        1.66        2.65      2.88 o 
  -3   9   0        4.42        4.32      2.50 o 
  -2   9   0        2.30        2.96      2.00 o 
  -1   9   0       34.54       26.25      2.81 o 
   0   9   0        6.52        5.51      1.94 o 
   1   9   0       86.22       90.77      4.79 o 
   2   9   0        7.93        7.25      2.40 o 
   3   9   0       23.85       22.80      2.18 o 
   4   9   0      161.71      149.17      4.36 o 
   5   9   0      268.46      263.52      5.42 o 
   6   9   0        3.70        0.30      1.73 o 
   7   9   0      696.77      704.19     13.95 o 
   8   9   0        6.59        3.56      2.14 o 
   9   9   0        6.77        6.36      2.76 o 
  10   9   0       12.16       14.70      3.06 o 
  11   9   0       10.38       10.18      2.60 o 
  -5  10   0       13.52       12.04      4.81 o 
  -4  10   0       32.27       29.37      4.56 o 
  -3  10   0       13.89        8.41      3.31 o 
  -2  10   0        0.35       -2.28      2.28 o 
  -1  10   0       59.28       62.36      3.97 o 
   0  10   0       44.44       47.01      3.52 o 
   1  10   0        8.79        8.53      2.08 o 
   2  10   0      255.98      265.50      6.32 o 
   3  10   0      286.89      290.08     11.00 o 
   4  10   0      272.55      267.34      7.58 o 
   5  10   0      221.47      210.37      5.47 o 
   6  10   0       43.29       49.41      3.79 o 
   7  10   0        4.36        2.61      4.21 o 
   8  10   0        0.94       -0.02      2.35 o 
   9  10   0       51.83       52.52      5.36 o 
  10  10   0        0.96        3.38      2.53 o 
  11  10   0       15.72       19.03      3.43 o 
  -4  11   0        4.45        2.29      3.97 o 
  -3  11   0       15.37        8.94      4.76 o 
  -2  11   0        0.86       -1.10      2.67 o 
  -1  11   0        3.37        3.13      2.49 o 
   0  11   0       42.92       36.27      3.56 o 
   1  11   0       88.81       96.46      5.48 o 
   2  11   0        1.01        4.92      2.14 o 
   3  11   0      114.35      107.15      4.82 o 
   4  11   0        8.77       13.39      2.69 o 
   5  11   0       26.18       25.22      3.67 o 
   6  11   0       98.18       73.99      6.50 o 
   7  11   0       32.95       32.56      4.12 o 
   8  11   0       31.08       32.27      4.23 o 
   9  11   0       13.55       26.99      3.96 o 
  10  11   0        2.76        1.14      2.56 o 
  -3  12   0        1.90       -4.42      4.42 o 
  -2  12   0        0.59       -4.70      5.26 o 
  -1  12   0       32.41       33.82      5.77 o 
   0  12   0        2.21       -0.43      2.69 o 
   1  12   0       17.78       15.11      3.51 o 
   2  12   0       37.78       37.03      4.14 o 
   3  12   0        0.40       -0.36      2.20 o 
   4  12   0       92.31       94.34      5.53 o 
   5  12   0        0.02        2.95      2.43 o 
   6  12   0        0.14       -1.19      2.73 o 
   7  12   0        9.34        8.19      3.16 o 
   8  12   0       20.73       17.26      3.66 o 
   9  12   0        0.52        0.11      2.47 o 
  -1  13   0        6.40       12.32      4.24 o 
   0  13   0        2.41        8.47      3.81 o 
   1  13   0        0.01       -2.69      2.69 o 
   2  13   0        0.00       -2.65      2.65 o 
   3  13   0        0.01        5.81      3.01 o 
   4  13   0        0.01        2.60      3.29 o 
   5  13   0        0.59        2.27      2.91 o 
   6  13   0       11.97       13.21      3.22 o 
   7  13   0        6.67        7.27      3.07 o 
   8  13   0        0.20       -0.61      2.79 o 
   1  14   0        3.36        4.12      3.94 o 
   2  14   0        1.45       -0.81      3.03 o 
   3  14   0       90.82       99.50      7.43 o 
   4  14   0       54.20       62.92      6.31 o 
   5  14   0       28.60       34.99      6.67 o 
   6  14   0       14.42        5.62      3.32 o 
   7  14   0        0.12       -2.79      2.79 o 
  -6 -14   1        0.96       -0.68      3.35 o 
  -5 -14   1        0.08        2.29      4.90 o 
  -4 -14   1        1.88        2.24      3.43 o 
  -3 -14   1        6.87        5.86      4.07 o 
  -2 -14   1        0.23        2.83      4.04 o 
  -8 -13   1        8.33        9.39      5.73 o 
  -7 -13   1       14.21       19.12      4.21 o 
  -6 -13   1        1.77        3.29      3.48 o 
  -5 -13   1        3.87        6.40      7.17 o 
  -4 -13   1       13.12       18.14      4.19 o 
  -3 -13   1        0.02        0.27      3.16 o 
  -2 -13   1       81.18       95.91      6.23 o 
  -1 -13   1        0.25       -0.40      2.86 o 
   0 -13   1        9.27        5.48      3.69 o 
   1 -13   1        1.79        4.61      3.98 o 
  -9 -12   1        0.00       -2.71      2.96 o 
  -8 -12   1        0.02        2.54      2.88 o 
  -7 -12   1        7.17       10.41      3.37 o 
  -6 -12   1        1.51        2.22      3.40 o 
  -5 -12   1       59.27       59.37      7.41 o 
  -4 -12   1       21.42       18.45      3.86 o 
  -3 -12   1        8.12        5.64      3.13 o 
  -2 -12   1        3.59        4.50      2.79 o 
  -1 -12   1       26.08       27.68      4.01 o 
   0 -12   1        1.45        0.47      2.56 o 
   1 -12   1        0.91        0.51      3.39 o 
   2 -12   1        1.03        8.89      5.23 o 
 -10 -11   1       12.18       17.54      4.71 o 
  -9 -11   1        0.05        0.76      2.24 o 
  -8 -11   1        0.08       -1.71      2.11 o 
  -7 -11   1        4.91        7.58      2.68 o 
  -6 -11   1        2.17        1.52      2.38 o 
  -5 -11   1       69.82       80.60      4.29 o 
  -4 -11   1      159.14      158.78      5.65 o 
  -3 -11   1       31.09       37.58      5.09 o 
  -2 -11   1       60.78       58.63      4.45 o 
  -1 -11   1       91.99       89.97      5.31 o 
   0 -11   1       22.24       25.12      3.59 o 
   1 -11   1        1.78       -2.47      2.47 o 
   2 -11   1       25.41       24.94      7.76 o 
   3 -11   1       24.51       24.00      4.49 o 
   4 -11   1        0.28        1.70      3.36 o 
 -10 -10   1       23.63       26.58      5.68 o 
  -9 -10   1       31.58       33.05      3.46 o 
  -8 -10   1       24.49       19.80      4.16 o 
  -7 -10   1       32.81       33.19      3.41 o 
  -6 -10   1      115.88      105.74      5.14 o 
  -5 -10   1       10.85        7.37      1.98 o 
  -4 -10   1      159.34      164.45      5.88 o 
  -3 -10   1      157.88      167.55      6.49 o 
  -2 -10   1       33.93       30.30      3.38 o 
  -1 -10   1      245.88      259.08     11.50 o 
   0 -10   1       48.02       48.29      3.78 o 
   1 -10   1        0.42        2.47      2.15 o 
   2 -10   1      195.36      180.44      6.95 o 
   3 -10   1       15.66       22.43      4.24 o 
   4 -10   1       42.72       45.20      7.67 o 
   5 -10   1       12.76       16.64      4.70 o 
 -11  -9   1        0.52        1.93      2.43 o 
 -10  -9   1        4.43        5.93      3.02 o 
  -9  -9   1      181.23      196.41      6.54 o 
  -8  -9   1       15.11       14.88      3.33 o 
  -7  -9   1       21.79       17.22      2.70 o 
  -6  -9   1       14.99       14.33      3.35 o 
  -5  -9   1     1235.82     1222.42     16.91 o 
  -4  -9   1     1320.93     1261.18     18.89 o 
  -3  -9   1       27.07       27.30      3.16 o 
  -2  -9   1       26.88       23.17      2.40 o 
  -1  -9   1      158.51      165.98      5.23 o 
   0  -9   1       31.19       30.81      2.73 o 
   1  -9   1        0.25        1.18      1.95 o 
   2  -9   1       11.91       11.32      3.74 o 
   3  -9   1       47.57       51.39      4.08 o 
   4  -9   1       27.11       24.22      4.09 o 
   5  -9   1        0.81        0.09      2.96 o 
   6  -9   1        0.44       -0.47      3.22 o 
 -11  -8   1        0.64        2.41      2.47 o 
 -10  -8   1       24.03       24.24      2.72 o 
  -9  -8   1      299.37      310.15      6.97 o 
  -8  -8   1       48.64       44.82      2.88 o 
  -7  -8   1      820.69      825.35     13.45 o 
  -6  -8   1      391.48      408.36      6.31 o 
  -5  -8   1      186.15      178.64      3.91 o 
  -4  -8   1       83.71       76.50      3.90 o 
  -3  -8   1       52.23       54.15      2.44 o 
  -2  -8   1        6.06        7.61      1.55 o 
  -1  -8   1       40.89       43.91      2.58 o 
   0  -8   1      138.50      145.60      4.78 o 
   1  -8   1       57.32       58.30      3.01 o 
   2  -8   1      107.55      112.44      4.42 o 
   3  -8   1       75.96       62.55      4.05 o 
   4  -8   1       56.76       57.87      4.82 o 
   5  -8   1        0.36        4.73      2.77 o 
   6  -8   1        0.00        0.33      2.81 o 
   7  -8   1       18.44       17.68      5.07 o 
 -11  -7   1        0.24        1.41      2.42 o 
 -10  -7   1        0.19        0.27      1.51 o 
  -9  -7   1      127.05      131.17      4.12 o 
  -8  -7   1      594.45      617.82     10.41 o 
  -7  -7   1       27.47       26.91      2.05 o 
  -6  -7   1      257.55      261.40      5.12 o 
  -5  -7   1       50.70       54.04      2.60 o 
  -4  -7   1     1112.00     1106.85     12.77 o 
  -3  -7   1      578.38      596.12     10.41 o 
  -2  -7   1        0.20        0.72      1.07 o 
  -1  -7   1      259.87      265.12      5.44 o 
   0  -7   1       73.93       72.59      3.33 o 
   1  -7   1        2.43        3.48      1.32 o 
   2  -7   1      122.01      128.44      4.56 o 
   3  -7   1       24.06       21.51      2.31 o 
   4  -7   1       70.14       59.47      4.44 o 
   5  -7   1       24.03       24.76      3.55 o 
   6  -7   1        0.12       -0.83      2.34 o 
   7  -7   1        3.26        1.23      3.54 o 
 -11  -6   1        4.05        6.55      1.57 o 
 -10  -6   1       23.85       25.09      2.68 o 
  -9  -6   1       13.07       13.79      1.65 o 
  -8  -6   1      465.02      477.14      6.87 o 
  -7  -6   1      778.99      762.73     10.93 o 
  -6  -6   1        7.71        9.84      1.28 o 
  -5  -6   1      364.52      356.53      5.13 o 
  -4  -6   1       29.03       32.01      1.69 o 
  -3  -6   1      319.51      314.71      4.72 o 
  -2  -6   1     4494.55     4511.91     51.00 o 
  -1  -6   1      277.38      266.37      5.13 o 
   0  -6   1      297.78      315.42      5.73 o 
   1  -6   1        0.92       -0.18      1.03 o 
   2  -6   1        9.29        7.10      1.35 o 
   3  -6   1      178.44      188.20      4.28 o 
   4  -6   1       21.92       18.22      1.96 o 
   5  -6   1      141.87      147.18      6.25 o 
   6  -6   1      117.46      112.28      6.48 o 
   7  -6   1       11.06        9.66      3.24 o 
   8  -6   1        0.31        2.76      2.84 o 
 -11  -5   1        0.38       -1.67      6.45 o 
 -10  -5   1      130.16      137.91      4.62 o 
  -9  -5   1       80.28       77.24      2.25 o 
  -8  -5   1      350.16      336.09      6.02 o 
  -7  -5   1      128.49      139.21      4.05 o 
  -6  -5   1       20.40       25.03      1.76 o 
  -5  -5   1       38.43       37.31      1.57 o 
  -4  -5   1      732.27      723.82      8.35 o 
  -3  -5   1      289.07      297.46      4.26 o 
  -2  -5   1        0.14       -0.16      0.73 o 
  -1  -5   1      264.02      272.78      4.46 o 
   0  -5   1        9.31        8.72      1.12 o 
   1  -5   1      160.75      193.23      5.42 o 
   2  -5   1        6.44        3.68      1.03 o 
   3  -5   1      486.09      514.33      7.45 o 
   4  -5   1       81.90       82.78      2.69 o 
   5  -5   1        1.95        1.90      1.79 o 
   6  -5   1       35.36       33.29      4.04 o 
   7  -5   1        0.37        2.41      2.27 o 
   8  -5   1        5.30        6.57      2.66 o 
   9  -5   1        7.18        6.38      3.80 o 
 -11  -4   1        1.54       -6.21      6.21 o 
 -10  -4   1       35.45       16.01      7.41 o 
  -9  -4   1       70.65       67.76      3.14 o 
  -8  -4   1       16.23       18.73      1.94 o 
  -7  -4   1      218.01      227.40      3.87 o 
  -6  -4   1        2.17        3.74      0.70 o 
  -5  -4   1      263.33      254.64      3.44 o 
  -4  -4   1       91.15      105.24      2.18 o 
  -3  -4   1     1314.04     1315.27     13.64 o 
  -2  -4   1     1136.51     1104.85     11.65 o 
  -1  -4   1      363.78      367.68      4.55 o 
   0  -4   1      725.48      734.39      8.38 o 
   1  -4   1       61.91       65.35      1.87 o 
   2  -4   1      588.59      542.09      6.71 o 
   3  -4   1      946.80      965.89     11.61 o 
   4  -4   1      228.25      228.83      4.18 o 
   5  -4   1      299.95      285.63      6.77 o 
   6  -4   1      212.99      211.71      5.79 o 
   7  -4   1       27.09       28.87      2.68 o 
   8  -4   1       10.22        6.56      2.42 o 
   9  -4   1        0.37       -0.21      2.65 o 
 -11  -3   1        4.87        0.72      7.17 o 
 -10  -3   1       92.43       64.52     11.71 o 
  -9  -3   1       22.92       18.88      7.41 o 
  -8  -3   1       32.21       40.84      2.20 o 
  -7  -3   1        0.05        1.81      0.76 o 
  -6  -3   1       49.60       44.80      1.45 o 
  -5  -3   1      218.75      198.82      3.57 o 
  -4  -3   1       35.86       47.13      1.06 o 
  -3  -3   1      281.51      253.32      4.01 o 
  -2  -3   1      457.19      498.15      4.83 o 
  -1  -3   1     1633.65     1642.34     15.49 o 
   0  -3   1     2731.37     2654.14     23.21 o 
   1  -3   1     1531.59     1459.55     14.89 o 
   2  -3   1      368.90      399.39      5.52 o 
   3  -3   1     1348.97     1398.02     15.53 o 
   4  -3   1      185.20      193.11      4.09 o 
   5  -3   1      185.01      178.97      4.31 o 
   6  -3   1        1.38        2.05      1.26 o 
   7  -3   1       78.62       79.70      3.42 o 
   8  -3   1       16.67       15.82      2.22 o 
   9  -3   1        1.62        0.86      4.25 o 
  10  -3   1        2.55        1.55      2.42 o 
 -11  -2   1        6.73        3.58      8.36 o 
 -10  -2   1       14.55       14.82      8.12 o 
  -9  -2   1       13.06       17.44      7.41 o 
  -8  -2   1        6.13        0.96      5.02 o 
  -7  -2   1      212.48      197.62     13.62 o 
  -6  -2   1        3.75        1.85      2.03 o 
  -5  -2   1      972.23     1009.73     13.11 o 
  -4  -2   1       32.15       30.54      1.12 o 
  -3  -2   1      420.71      402.54      4.72 o 
  -2  -2   1     6526.97     6251.25     53.19 o 
  -1  -2   1     7435.03     6945.43     58.67 o 
   0  -2   1     9264.13     8601.26     69.12 o 
   1  -2   1     8511.00     8160.98     65.66 o 
   2  -2   1        1.87       -0.58      0.58 o 
   3  -2   1      247.67      260.27      4.01 o 
   4  -2   1      206.93      206.53      2.97 o 
   5  -2   1      201.77      201.03      3.66 o 
   6  -2   1       62.74       59.04      2.02 o 
   7  -2   1       23.89       27.42      1.87 o 
   8  -2   1      143.58      126.47      4.02 o 
   9  -2   1        0.26        1.85      1.69 o 
  10  -2   1        0.83        2.57      1.88 o 
 -10  -1   1        0.39       -5.02      6.69 o 
  -9  -1   1        5.08        7.89      6.69 o 
  -8  -1   1        0.07       -3.11      5.26 o 
  -7  -1   1       60.27       53.77      8.12 o 
  -6  -1   1       16.07       14.82      4.78 o 
  -5  -1   1       77.01       92.00      7.89 o 
  -4  -1   1      242.29      253.90      7.24 o 
  -3  -1   1      245.22      250.96      4.13 o 
  -2  -1   1      704.86      776.88      7.86 o 
  -1  -1   1     1930.14     1785.19     14.14 o 
   1  -1   1     1084.91      994.09      8.83 o 
   2  -1   1     2613.86     2555.62     24.56 o 
   3  -1   1     1349.09     1322.12     11.80 o 
   4  -1   1      102.90      129.73      2.21 o 
   5  -1   1       36.84       39.48      1.29 o 
   6  -1   1      225.20      209.82      3.44 o 
   7  -1   1     1112.81     1094.79     18.51 o 
   8  -1   1       56.60       55.32      2.15 o 
   9  -1   1       85.44       81.95      3.07 o 
  10  -1   1       11.72        9.50      1.81 o 
 -11   0   1        5.86        5.98      2.11 o 
 -10   0   1        4.26        4.30      2.63 o 
  -9   0   1       22.77       26.07      2.02 o 
  -8   0   1       15.21       12.66      1.66 o 
  -7   0   1       46.07       44.94      2.22 o 
  -6   0   1      161.23      171.75      3.16 o 
  -5   0   1        1.07       -0.33      0.73 o 
  -4   0   1      319.69      335.43      4.85 o 
  -3   0   1      174.38      165.84      3.25 o 
  -2   0   1      642.09      678.84      9.68 o 
  -1   0   1      278.26      252.62      5.91 o 
   1   0   1     1856.43     1691.82     24.42 o 
   2   0   1    25788.60    23435.84    245.08 o 
   3   0   1     3088.87     2954.16     36.32 o 
   4   0   1      261.68      272.34      4.83 o 
   5   0   1       61.14       65.20      1.64 o 
   6   0   1        3.46        6.14      0.91 o 
   7   0   1        6.12        5.47      1.17 o 
   8   0   1       14.75       15.61      1.90 o 
   9   0   1       32.32       35.23      3.64 o 
  10   0   1        0.00        0.04      1.21 o 
  11   0   1        0.70       -0.72      2.03 o 
 -10   1   1        2.79        1.80      1.51 o 
  -9   1   1       15.37       19.30      1.75 o 
  -8   1   1        6.03        6.05      1.17 o 
  -7   1   1      126.65      122.20      2.75 o 
  -6   1   1      127.48      133.60      3.25 o 
  -5   1   1      119.15      110.36      2.75 o 
  -4   1   1      901.16     1024.72     14.76 o 
  -3   1   1      647.66      663.04      7.88 o 
  -2   1   1      145.08      148.37      1.90 o 
  -1   1   1      781.31      793.08      7.11 o 
   1   1   1       10.28       10.79      0.52 o 
   2   1   1    14747.57    13942.54    195.11 o 
   3   1   1     2318.06     2287.58     67.15 o 
   4   1   1      349.30      367.52     15.53 o 
   5   1   1        3.98        5.74      3.58 o 
   6   1   1       27.74       23.42      5.50 o 
   7   1   1      113.35       93.20      9.80 o 
   8   1   1       37.32       38.36      2.91 o 
   9   1   1       19.74       16.97      7.65 o 
  10   1   1       12.45       21.98      9.08 o 
 -10   2   1        4.71        6.08      1.88 o 
  -9   2   1        0.45        1.48      1.52 o 
  -8   2   1      131.61      120.62      3.85 o 
  -7   2   1        2.68        2.21      1.42 o 
  -6   2   1        9.78       14.09      1.35 o 
  -5   2   1       53.05       49.04      1.83 o 
  -4   2   1       19.18       25.59      1.18 o 
  -3   2   1     2408.60     2349.86     26.42 o 
  -2   2   1     3633.93     3608.81     32.56 o 
  -1   2   1     6574.52     6284.44     50.68 o 
   0   2   1       10.24        7.03      0.44 o 
   1   2   1       68.71       60.94      1.12 o 
   2   2   1        1.26        3.09      0.51 o 
   3   2   1      119.61       98.53      3.69 o 
   4   2   1      228.10      229.14      5.30 o 
   5   2   1      166.74      138.60      9.32 o 
   6   2   1       78.12       84.83      8.36 o 
   7   2   1       76.66       86.98      9.32 o 
   8   2   1       14.78       19.12      6.45 o 
   9   2   1        1.16        2.15      5.74 o 
  10   2   1        8.39       -5.97      5.97 o 
  11   2   1        1.31       -3.82      7.41 o 
 -10   3   1       17.56       20.09      4.00 o 
  -9   3   1        5.75        2.43      1.81 o 
  -8   3   1       70.78       74.04      3.40 o 
  -7   3   1       74.04       73.08      3.19 o 
  -6   3   1       16.59       20.98      1.76 o 
  -5   3   1        3.58        5.64      1.36 o 
  -4   3   1        0.37        0.33      0.62 o 
  -3   3   1      586.62      576.24      9.90 o 
  -2   3   1      540.27      507.30      5.91 o 
  -1   3   1      393.09      387.67      4.46 o 
   0   3   1      972.87      902.34      8.47 o 
   1   3   1       27.10       18.21      0.81 o 
   2   3   1      312.98      286.81      3.12 o 
   3   3   1      227.92      212.29      2.60 o 
   4   3   1      241.68      308.45      4.81 o 
   5   3   1      442.00      498.58      7.05 o 
   6   3   1      414.91      413.45      5.98 o 
   7   3   1       23.12       32.02      6.69 o 
   8   3   1      240.04      235.38     15.77 o 
   9   3   1        5.27       -1.19      5.26 o 
  10   3   1       20.94       25.57      8.36 o 
  11   3   1        3.54        2.63      7.17 o 
  -9   4   1        0.44        1.79      2.52 o 
  -8   4   1        8.80       13.10      2.59 o 
  -7   4   1        0.21       -1.62      1.66 o 
  -6   4   1       71.73       67.75      3.22 o 
  -5   4   1      150.35      148.70      3.45 o 
  -4   4   1       50.62       47.16      1.82 o 
  -3   4   1      721.76      725.34      9.08 o 
  -2   4   1      139.94      142.09      3.86 o 
  -1   4   1        0.01       -0.66      0.66 o 
   0   4   1     1780.30     1755.94     15.91 o 
   1   4   1     1348.54     1284.34     12.55 o 
   2   4   1      947.93      861.64      9.23 o 
   3   4   1      646.82      670.14      7.74 o 
   4   4   1       53.80       72.04      1.47 o 
   5   4   1       12.96       16.93      0.90 o 
   6   4   1        0.37        0.26      0.78 o 
   7   4   1       42.96       43.38      1.70 o 
   8   4   1        1.23        2.01      1.06 o 
   9   4   1      164.55      152.70     13.86 o 
  10   4   1        1.25        0.00      5.74 o 
  11   4   1       20.05       31.30     10.04 o 
  -9   5   1        1.48       -0.18      4.10 o 
  -8   5   1       12.80       10.08      3.31 o 
  -7   5   1       24.73       29.40      3.31 o 
  -6   5   1        9.70        9.49      2.20 o 
  -5   5   1       14.51       11.22      1.83 o 
  -4   5   1        2.36        4.25      1.15 o 
  -3   5   1       22.88       26.26      1.65 o 
  -2   5   1       29.12       20.78      1.35 o 
  -1   5   1     2090.35     2094.78     27.59 o 
   0   5   1      272.41      285.52      4.30 o 
   1   5   1       38.89       39.63      1.97 o 
   2   5   1      579.66      547.99      7.74 o 
   3   5   1      424.05      445.76      5.57 o 
   4   5   1        0.06        0.86      0.69 o 
   5   5   1      214.57      225.26      3.11 o 
   6   5   1       13.30       11.01      0.98 o 
   7   5   1      655.09      634.04      8.31 o 
   8   5   1      729.71      712.84     13.97 o 
   9   5   1       47.60       49.83      3.49 o 
  10   5   1       38.57       36.42     10.39 o 
  11   5   1        0.44       11.23      7.89 o 
  -8   6   1        0.00        0.36      2.62 o 
  -7   6   1       12.68       15.98      3.26 o 
  -6   6   1        5.62        5.36      2.61 o 
  -5   6   1      102.61       91.28      4.92 o 
  -4   6   1       30.99       32.95      2.13 o 
  -3   6   1       52.42       60.34      2.43 o 
  -2   6   1      209.18      211.34      4.20 o 
  -1   6   1      440.82      460.59     10.07 o 
   0   6   1       59.30       61.06      2.20 o 
   1   6   1        4.43        5.48      1.19 o 
   2   6   1       10.26       11.63      1.42 o 
   3   6   1      191.69      200.47      3.43 o 
   4   6   1        3.10        1.36      0.89 o 
   5   6   1      221.01      208.51      3.88 o 
   6   6   1       36.68       35.78      1.51 o 
   7   6   1        1.44        1.73      0.96 o 
   8   6   1      885.08      894.52     13.02 o 
   9   6   1        4.53        5.22      1.29 o 
  10   6   1       15.46       16.33      1.90 o 
  11   6   1        8.85        8.87      1.66 o 
  -7   7   1        2.15       -2.45      2.45 o 
  -6   7   1       12.89       10.37      3.05 o 
  -5   7   1        0.93       -2.14      2.14 o 
  -4   7   1       17.51       15.35      2.64 o 
  -3   7   1        4.76        8.36      2.39 o 
  -2   7   1       94.84       94.28      3.63 o 
  -1   7   1       23.34       21.72      1.78 o 
   0   7   1     1003.82     1060.29     14.32 o 
   1   7   1      644.14      649.45      9.69 o 
   2   7   1       95.50      100.93      3.05 o 
   3   7   1      156.72      152.25      4.10 o 
   4   7   1       57.98       61.00      2.61 o 
   5   7   1       43.48       35.23      1.70 o 
   6   7   1        8.24        7.28      1.05 o 
   7   7   1       15.55       15.76      1.91 o 
   8   7   1      107.37      110.99      3.69 o 
   9   7   1       84.14       82.93      3.19 o 
  10   7   1       69.32       65.61      2.89 o 
  11   7   1        0.18        0.03      1.49 o 
  -7   8   1        0.89        3.61      2.99 o 
  -6   8   1        0.28       -1.90      2.54 o 
  -5   8   1        3.21        3.19      2.70 o 
  -4   8   1        0.02       -0.84      2.39 o 
  -3   8   1       14.34       18.81      2.86 o 
  -2   8   1       41.12       43.49      2.99 o 
  -1   8   1       49.66       46.07      2.64 o 
   0   8   1       84.80       91.44      4.62 o 
   1   8   1       38.26       34.24      2.31 o 
   2   8   1       59.53       67.30      2.82 o 
   3   8   1      467.96      463.30      7.72 o 
   4   8   1      111.74      115.09      3.53 o 
   5   8   1      113.12      114.19      3.03 o 
   6   8   1      427.15      401.71      6.10 o 
   7   8   1      943.80      959.72     23.11 o 
   8   8   1       14.23       12.61      2.25 o 
   9   8   1       53.08       52.58      2.97 o 
  10   8   1        2.34        1.77      1.69 o 
  11   8   1        0.20       -0.67      1.72 o 
  -6   9   1       14.86       15.57      4.16 o 
  -5   9   1       31.54       25.17      4.23 o 
  -4   9   1        6.04       10.46      3.29 o 
  -3   9   1      119.10      119.44      5.52 o 
  -2   9   1       35.49       36.34      3.17 o 
  -1   9   1       49.90       51.77      3.34 o 
   0   9   1      184.70      195.57      5.20 o 
   1   9   1        1.37        1.29      1.48 o 
   2   9   1        6.61        7.54      1.65 o 
   3   9   1       19.55       15.31      3.18 o 
   4   9   1       81.09       81.86      4.03 o 
   5   9   1       15.45       15.71      2.74 o 
   6   9   1        1.16        4.29      1.67 o 
   7   9   1      981.48      982.44     21.07 o 
   8   9   1        0.01       -1.30      2.15 o 
   9   9   1        0.14        0.34      1.95 o 
  10   9   1       12.51       10.85      2.42 o 
  11   9   1        0.00        1.22      2.76 o 
  -5  10   1        1.80        0.25      3.16 o 
  -4  10   1        7.92        2.52      3.35 o 
  -3  10   1        2.13        1.36      2.93 o 
  -2  10   1      151.00      162.55      6.50 o 
  -1  10   1       68.81       71.05      4.11 o 
   0  10   1       21.48       19.75      2.73 o 
   1  10   1        6.44        4.20      2.48 o 
   2  10   1      153.79      150.07      4.75 o 
   3  10   1      108.00      124.51      4.76 o 
   4  10   1      494.05      521.43     10.19 o 
   5  10   1      424.04      427.71      9.85 o 
   6  10   1      353.51      341.73     10.49 o 
   7  10   1      122.35      117.22      6.21 o 
   8  10   1       93.82       97.53      4.97 o 
   9  10   1        1.08       -0.20      2.85 o 
  10  10   1       26.99       27.06      3.45 o 
  11  10   1       10.44        9.65      3.04 o 
  -4  11   1       16.33       18.44      4.19 o 
  -3  11   1       55.34       45.62      5.33 o 
  -2  11   1        5.61        4.39      2.86 o 
  -1  11   1       26.38       34.70      3.52 o 
   0  11   1        0.01       -1.96      1.96 o 
   1  11   1       10.77        6.35      2.83 o 
   2  11   1       64.08       72.20      4.16 o 
   3  11   1       64.58       68.82      4.04 o 
   4  11   1       78.88       70.72      4.42 o 
   5  11   1       36.47       52.69      3.94 o 
   6  11   1      249.16      255.43      9.00 o 
   7  11   1       24.73       23.31      3.36 o 
   8  11   1        7.45        8.26      2.71 o 
   9  11   1       11.31        4.37      2.57 o 
  10  11   1       13.54       16.86      3.12 o 
  -3  12   1        2.06        3.63      5.26 o 
  -2  12   1        1.04        3.91      4.55 o 
  -1  12   1       69.89       58.55      5.82 o 
   0  12   1       13.96       15.09      3.43 o 
   1  12   1       51.63       51.75      4.97 o 
   2  12   1       72.33       85.49      5.32 o 
   3  12   1      108.19      109.08      5.06 o 
   4  12   1      567.03      592.65     12.02 o 
   5  12   1       59.29       72.44      4.76 o 
   6  12   1       10.14        8.48      2.92 o 
   7  12   1        0.03        3.46      2.48 o 
   8  12   1        6.83        5.74      3.28 o 
   9  12   1        0.18        1.10      3.07 o 
  10  12   1        0.02       -0.82      2.67 o 
  -1  13   1        0.61        3.20      3.61 o 
   0  13   1        3.42        8.86      3.95 o 
   1  13   1        1.52       -0.08      2.71 o 
   2  13   1       68.82       71.28      5.33 o 
   3  13   1        5.42       10.34      3.18 o 
   4  13   1       74.98       74.91      6.07 o 
   5  13   1        0.13        3.81      2.68 o 
   6  13   1       28.87       36.77      4.17 o 
   7  13   1        0.02       -2.31      2.31 o 
   8  13   1        0.35        3.97      3.38 o 
   9  13   1        7.29       10.05      4.31 o 
   1  14   1        5.33        2.56      3.91 o 
   2  14   1        3.10        6.22      3.28 o 
   3  14   1       36.56       41.86      8.96 o 
   4  14   1       44.92       45.08      5.50 o 
   5  14   1        8.03        8.55      4.90 o 
   6  14   1        3.40        7.95      3.20 o 
   7  14   1        4.84       -0.57      2.65 o 
  -6 -14   2        2.11       -5.97      5.97 o 
  -5 -14   2       15.82        5.02      6.69 o 
  -4 -14   2        4.75       -1.41      3.67 o 
  -3 -14   2        0.81        1.11      3.81 o 
  -2 -14   2        8.17        5.65      5.09 o 
  -8 -13   2        1.83        2.89      3.41 o 
  -7 -13   2        0.03        3.81      3.22 o 
  -6 -13   2       12.93       10.87      3.72 o 
  -5 -13   2        4.98        9.80      7.41 o 
  -4 -13   2       10.25        7.79      4.42 o 
  -3 -13   2        3.18       -1.52      3.21 o 
  -2 -13   2       33.54       42.42      4.82 o 
  -1 -13   2       10.80       14.79      3.90 o 
   0 -13   2       10.03        7.35      3.99 o 
  -9 -12   2       50.94       61.84      7.24 o 
  -8 -12   2        0.41        0.22      2.47 o 
  -7 -12   2        0.25       -0.34      2.39 o 
  -6 -12   2       28.75       33.16      3.94 o 
  -5 -12   2        8.92       12.29      2.76 o 
  -4 -12   2        8.00        8.77      2.91 o 
  -3 -12   2       36.16       35.06      4.69 o 
  -2 -12   2       22.06       13.86      3.83 o 
  -1 -12   2        0.91       -2.58      2.58 o 
   0 -12   2       13.48       12.50      3.36 o 
   1 -12   2        2.96        4.19      4.42 o 
   2 -12   2       24.00       28.38     12.78 o 
 -10 -11   2        0.34        0.22      2.52 o 
  -9 -11   2        1.64       -0.58      2.27 o 
  -8 -11   2       17.95       12.42      3.28 o 
  -7 -11   2       16.11       23.22      3.31 o 
  -6 -11   2       87.52       89.69      5.18 o 
  -5 -11   2       17.13       18.98      2.81 o 
  -4 -11   2      183.82      181.04      7.68 o 
  -3 -11   2        5.48        7.33      2.29 o 
  -2 -11   2       23.86       27.85      4.18 o 
  -1 -11   2       30.54       20.48      5.73 o 
   0 -11   2       25.96       20.77      3.86 o 
   1 -11   2        1.75        0.48      3.23 o 
   2 -11   2       38.60       37.95      4.35 o 
   3 -11   2       20.16       26.15      4.87 o 
 -10 -10   2        3.30       -1.90      2.33 o 
  -9 -10   2        1.50       -1.40      2.14 o 
  -8 -10   2        1.51        1.62      2.23 o 
  -7 -10   2       14.12       11.63      2.93 o 
  -6 -10   2       71.05       62.91      4.26 o 
  -5 -10   2        1.19       -0.38      1.78 o 
  -4 -10   2       14.74       15.53      2.51 o 
  -3 -10   2       29.47       25.78      2.92 o 
  -2 -10   2      171.55      187.66      6.11 o 
  -1 -10   2        4.86        2.99      2.41 o 
   0 -10   2       14.59       13.35      2.91 o 
   1 -10   2       91.84       81.29      4.48 o 
   2 -10   2       60.19       58.51      6.10 o 
   3 -10   2       97.14      107.64      9.33 o 
   4 -10   2        5.99        6.23      3.49 o 
   5 -10   2        3.35       11.47      7.41 o 
 -11  -9   2        1.36        0.89      2.27 o 
 -10  -9   2       11.00       14.43      2.71 o 
  -9  -9   2      153.61      165.87      6.32 o 
  -8  -9   2        6.01        4.89      2.38 o 
  -7  -9   2       62.32       68.65      4.12 o 
  -6  -9   2      144.40      134.10      7.11 o 
  -5  -9   2      306.21      315.60      6.70 o 
  -4  -9   2       70.88       70.81      3.64 o 
  -3  -9   2      123.51      117.44      4.06 o 
  -2  -9   2     1673.25     1673.64     22.04 o 
  -1  -9   2        1.28       -0.93      1.68 o 
   0  -9   2      741.15      768.92     13.48 o 
   1  -9   2      150.16      151.55      5.49 o 
   2  -9   2        0.30        4.27      2.12 o 
   3  -9   2       30.88       25.59      4.83 o 
   4  -9   2        2.87        3.55      3.13 o 
   5  -9   2        2.84       -2.85      2.85 o 
   6  -9   2        0.07        3.58      6.93 o 
 -11  -8   2        0.86       -0.47      1.99 o 
 -10  -8   2        7.50        5.54      2.28 o 
  -9  -8   2        6.85        7.92      2.72 o 
  -8  -8   2       26.39       31.62      2.65 o 
  -7  -8   2      182.18      188.71      5.41 o 
  -6  -8   2      205.18      209.07      4.99 o 
  -5  -8   2       39.07       41.45      2.18 o 
  -4  -8   2       54.97       50.02      4.63 o 
  -3  -8   2      344.29      337.43      7.05 o 
  -2  -8   2        3.61        3.96      1.59 o 
  -1  -8   2      129.43      132.39      4.11 o 
   0  -8   2       75.37       73.87      3.33 o 
   1  -8   2       16.84       15.94      2.64 o 
   2  -8   2        0.28       -0.11      1.86 o 
   3  -8   2       74.86       83.53      4.56 o 
   4  -8   2        3.12        2.69      2.67 o 
   5  -8   2        0.04        3.15      2.93 o 
   6  -8   2       11.73       13.94      3.72 o 
 -11  -7   2        1.93        1.99      1.73 o 
 -10  -7   2       35.27       34.75      2.95 o 
  -9  -7   2      114.93      111.64      3.90 o 
  -8  -7   2      245.77      268.57      6.11 o 
  -7  -7   2      911.72      874.82     13.70 o 
  -6  -7   2      381.02      389.13      5.92 o 
  -5  -7   2        2.08        2.07      1.05 o 
  -4  -7   2        0.50        2.14      1.08 o 
  -3  -7   2       34.87       37.53      1.97 o 
  -2  -7   2      139.76      140.43      4.18 o 
  -1  -7   2      593.58      592.49      9.33 o 
   0  -7   2      273.81      268.25      5.62 o 
   1  -7   2       62.01       60.80      3.10 o 
   2  -7   2       25.62       29.06      2.55 o 
   3  -7   2       20.45       18.68      2.35 o 
   4  -7   2        1.29        0.05      2.89 o 
   5  -7   2       24.11       23.91      4.11 o 
   6  -7   2       92.39       92.58      5.82 o 
   7  -7   2        2.49        2.07      2.88 o 
 -11  -6   2       18.35       21.59      1.93 o 
 -10  -6   2       17.10       18.51      1.83 o 
  -9  -6   2        9.73        7.57      1.61 o 
  -8  -6   2     1133.91     1132.15     14.81 o 
  -7  -6   2      129.62      134.39      4.12 o 
  -6  -6   2       16.39       15.57      1.32 o 
  -5  -6   2       89.53       83.36      2.76 o 
  -4  -6   2      165.97      166.95      3.32 o 
  -3  -6   2      806.31      791.91      9.46 o 
  -2  -6   2       10.67        7.25      1.33 o 
  -1  -6   2      564.62      550.27      8.45 o 
   0  -6   2      323.10      326.52      5.98 o 
   1  -6   2       11.57       19.65      2.14 o 
   2  -6   2      110.62      108.30      3.47 o 
   3  -6   2       44.61       47.93      2.41 o 
   4  -6   2        4.31        2.63      1.89 o 
   5  -6   2       30.64       27.58      3.51 o 
   6  -6   2       51.41       42.01      4.08 o 
   7  -6   2       20.04       21.75      5.30 o 
   8  -6   2        5.62        5.74      3.02 o 
 -11  -5   2        2.87        1.39      1.68 o 
 -10  -5   2        0.45        0.14      1.15 o 
  -9  -5   2      100.15       98.79      2.89 o 
  -8  -5   2       55.27       54.21      2.32 o 
  -7  -5   2        5.28        5.74      1.79 o 
  -6  -5   2       47.41       50.45      1.72 o 
  -5  -5   2      133.81      144.84      4.67 o 
  -4  -5   2      847.52      919.29     10.32 o 
  -3  -5   2      671.33      714.40      7.93 o 
  -2  -5   2       67.85       84.45      2.48 o 
  -1  -5   2      822.48      836.28     10.35 o 
   0  -5   2        6.17        5.15      1.05 o 
   1  -5   2      489.72      505.74      7.32 o 
   2  -5   2        1.17        0.70      1.08 o 
   3  -5   2      252.25      250.69      4.74 o 
   4  -5   2        9.32        7.08      1.38 o 
   5  -5   2       20.21       22.64      2.57 o 
   6  -5   2       32.00       29.33      3.53 o 
   7  -5   2        4.09        2.56      2.39 o 
   8  -5   2        0.73        0.66      2.46 o 
 -11  -4   2        1.88        4.54      7.65 o 
 -10  -4   2        5.65        8.51      3.23 o 
  -9  -4   2      235.04      235.58      5.48 o 
  -8  -4   2      205.76      216.20      4.37 o 
  -7  -4   2      185.28      177.63      3.02 o 
  -6  -4   2       28.51       23.76      1.20 o 
  -5  -4   2      696.22      743.79     11.54 o 
  -4  -4   2        0.62        0.12      0.47 o 
  -3  -4   2      722.75      790.49      8.27 o 
  -2  -4   2      205.96      212.66      3.13 o 
  -1  -4   2      278.71      303.74      4.07 o 
   0  -4   2      509.63      486.63      6.74 o 
   1  -4   2       70.13       64.33      2.08 o 
   2  -4   2      177.46      176.29      3.65 o 
   3  -4   2      516.25      527.05      7.82 o 
   4  -4   2      303.11      311.34      5.13 o 
   5  -4   2      220.87      232.65      4.84 o 
   6  -4   2       44.49       38.00      3.21 o 
   7  -4   2        1.41        1.55      1.87 o 
   8  -4   2        4.28        0.11      2.20 o 
   9  -4   2        0.97        0.56      2.51 o 
 -11  -3   2       39.14       37.99     10.99 o 
 -10  -3   2       23.98       25.09      8.36 o 
  -9  -3   2        1.38        3.21      1.84 o 
  -8  -3   2       22.65       21.43      1.39 o 
  -7  -3   2        0.48        0.53      0.96 o 
  -6  -3   2      705.30      729.66     10.33 o 
  -5  -3   2      402.26      449.34      5.91 o 
  -4  -3   2       32.95       45.47      1.07 o 
  -3  -3   2      113.26       85.34      1.75 o 
  -2  -3   2      474.29      496.47      5.15 o 
  -1  -3   2     1193.38     1125.82     10.00 o 
   0  -3   2      792.59      751.87      7.46 o 
   1  -3   2      603.37      578.84      6.78 o 
   2  -3   2      680.00      678.20      7.78 o 
   3  -3   2     1525.36     1598.38     17.67 o 
   4  -3   2      335.38      306.06     11.01 o 
   5  -3   2      134.46      135.87      3.15 o 
   6  -3   2      149.11      141.09      3.99 o 
   7  -3   2      107.59      108.68      4.09 o 
   8  -3   2        5.41        3.96      1.87 o 
   9  -3   2        0.04       -0.60      2.03 o 
 -11  -2   2        0.01       -4.06      7.65 o 
 -10  -2   2       71.63       77.42     12.43 o 
  -9  -2   2       36.48       46.60      9.56 o 
  -8  -2   2        4.44        6.97      1.38 o 
  -7  -2   2       42.53       40.11      2.51 o 
  -6  -2   2      501.90      519.64      7.46 o 
  -5  -2   2      493.05      498.66      7.15 o 
  -4  -2   2      104.05      108.64      2.40 o 
  -3  -2   2     1350.87     1445.70     13.55 o 
  -2  -2   2      182.06      155.74      1.93 o 
  -1  -2   2     1626.40     1584.88     14.24 o 
   0  -2   2     4617.15     4465.61     36.37 o 
   1  -2   2     2174.50     2161.43     19.01 o 
   2  -2   2       40.94       38.92      1.33 o 
   3  -2   2      196.05      193.62      3.22 o 
   4  -2   2       58.63       66.53      2.93 o 
   5  -2   2      103.24      103.59      2.41 o 
   6  -2   2       21.61       17.55      1.61 o 
   7  -2   2        1.51        1.13      1.31 o 
   8  -2   2        0.09        2.11      1.67 o 
   9  -2   2        6.16        7.11      1.96 o 
  10  -2   2        3.83        5.61      2.34 o 
 -10  -1   2       53.22       78.86     12.66 o 
  -9  -1   2       52.36       46.16      3.55 o 
  -8  -1   2       43.64       37.76      1.47 o 
  -7  -1   2       88.93       88.68      2.19 o 
  -6  -1   2      254.11      277.03      5.73 o 
  -5  -1   2       12.84       16.72      0.96 o 
  -4  -1   2      975.97     1116.46     15.85 o 
  -3  -1   2     1404.06     1409.01     14.94 o 
  -2  -1   2      582.70      573.37      5.66 o 
  -1  -1   2     1292.64     1283.49     10.35 o 
   0  -1   2      168.85      165.51      2.17 o 
   1  -1   2     9713.10     9329.71     74.91 o 
   2  -1   2    23263.03    21558.59    192.18 o 
   3  -1   2     7718.90     7580.00     72.02 o 
   4  -1   2     1347.74     1373.44     13.99 o 
   5  -1   2      344.56      317.03      4.20 o 
   6  -1   2      117.52      119.70      2.63 o 
   7  -1   2      175.78      175.31      3.78 o 
   8  -1   2       81.28       80.91      2.77 o 
   9  -1   2       34.43       32.03      2.23 o 
  10  -1   2        4.90        7.88      1.84 o 
 -11   0   2        5.96        4.30      4.06 o 
 -10   0   2        1.55        2.44      1.28 o 
  -9   0   2       26.47       24.44      1.84 o 
  -8   0   2       91.31       86.41      2.88 o 
  -7   0   2        3.49        3.45      0.96 o 
  -6   0   2       14.81       16.00      1.17 o 
  -5   0   2      148.78      152.16      2.94 o 
  -4   0   2       16.04       14.00      1.09 o 
  -3   0   2     1701.45     1744.90     19.91 o 
  -2   0   2      222.01      191.18      2.20 o 
  -1   0   2      927.67      910.99      7.74 o 
   0   0   2      519.87      499.94      4.08 o 
   1   0   2      447.60      406.36      3.82 o 
   2   0   2     3600.60     3551.14     34.11 o 
   3   0   2     3121.19     3164.92     30.69 o 
   4   0   2        3.25        1.84      0.78 o 
   5   0   2      268.66      292.70      4.85 o 
   6   0   2        7.65        7.86      1.02 o 
   7   0   2      403.94      417.89      6.78 o 
   8   0   2        0.13       -0.01      1.09 o 
   9   0   2       64.60       71.06      3.34 o 
  10   0   2        2.73        3.16      1.49 o 
  11   0   2       19.13       22.44      2.95 o 
 -10   1   2        0.20        2.99      1.55 o 
  -9   1   2        7.47        7.00      1.48 o 
  -8   1   2       20.15       13.76      1.33 o 
  -7   1   2        2.15       -0.02      0.92 o 
  -6   1   2       21.46       25.40      1.20 o 
  -5   1   2      229.06      223.36      3.81 o 
  -4   1   2      703.50      708.47      8.54 o 
  -3   1   2        0.49        0.68      0.45 o 
  -2   1   2       27.51       25.61      0.85 o 
  -1   1   2     4303.78     4110.58     33.33 o 
   0   1   2       32.88       27.79      0.63 o 
   1   1   2      150.78      135.14      1.44 o 
   2   1   2      952.33      959.72      9.07 o 
   3   1   2       73.52       84.03      1.79 o 
   4   1   2     3495.54     3499.65     42.91 o 
   5   1   2      360.86      340.33      5.07 o 
   6   1   2       79.29       73.22      2.42 o 
   7   1   2       15.96       19.54      1.20 o 
   8   1   2        3.46        3.10      1.01 o 
   9   1   2       44.38       44.98      2.03 o 
  10   1   2        0.16        1.12      5.14 o 
 -10   2   2        0.36        2.27      2.45 o 
  -9   2   2       25.84       28.30      2.29 o 
  -8   2   2       95.09       88.40      3.31 o 
  -7   2   2        0.06       -1.08      1.08 o 
  -6   2   2        8.45       11.06      1.17 o 
  -5   2   2      391.59      364.43      5.34 o 
  -4   2   2       79.62       79.97      1.68 o 
  -3   2   2        8.17        1.54      0.70 o 
  -2   2   2     2985.74     2875.32     27.72 o 
  -1   2   2     6526.63     6265.53     50.54 o 
   0   2   2       45.16       50.67      1.11 o 
   1   2   2     2596.62     2583.09     22.24 o 
   2   2   2     3201.65     3090.57     31.27 o 
   3   2   2      257.17      241.79      3.30 o 
   4   2   2      440.10      410.32      5.84 o 
   5   2   2       66.51       74.49      2.25 o 
   6   2   2     1010.54     1081.64     15.91 o 
   7   2   2      100.88       86.83      2.23 o 
   8   2   2      154.76      127.84     11.95 o 
   9   2   2       18.26        2.39      6.21 o 
  10   2   2        9.19       20.79      8.60 o 
  11   2   2       13.65        7.17      8.12 o 
 -10   3   2        5.80        2.95      2.62 o 
  -9   3   2        8.77        8.11      2.03 o 
  -8   3   2       14.76       10.92      2.04 o 
  -7   3   2      225.41      232.60      5.70 o 
  -6   3   2      413.74      406.06      9.93 o 
  -5   3   2        4.94        5.36      1.01 o 
  -4   3   2       18.50       20.32      1.18 o 
  -3   3   2        0.36       -0.12      0.75 o 
  -2   3   2     1229.24     1229.42     12.70 o 
  -1   3   2     8853.41     8498.34     75.73 o 
   0   3   2       15.86       18.99      0.84 o 
   1   3   2      682.27      637.37      6.57 o 
   2   3   2       24.53       23.13      0.80 o 
   3   3   2      518.09      468.15      5.61 o 
   4   3   2       49.58       55.64      1.11 o 
   5   3   2      274.99      291.98      4.65 o 
   6   3   2      309.65      327.21      5.05 o 
   7   3   2       17.84       14.75      1.01 o 
   8   3   2      149.73      164.17     13.38 o 
   9   3   2        2.82        0.24      5.50 o 
  10   3   2       42.87       31.54      9.32 o 
  11   3   2        0.83       -6.21      6.21 o 
  -9   4   2      106.91      113.08      5.46 o 
  -8   4   2        9.81       11.29      2.61 o 
  -7   4   2      171.85      159.99      5.07 o 
  -6   4   2       94.59       98.10      3.88 o 
  -5   4   2      172.25      174.66      3.77 o 
  -4   4   2      211.65      205.28      3.79 o 
  -3   4   2      389.44      388.61      6.51 o 
  -2   4   2      875.37      859.12     10.50 o 
  -1   4   2       39.82       31.42      1.61 o 
   0   4   2      101.62      106.22      2.14 o 
   1   4   2     1111.86     1079.09     10.38 o 
   2   4   2      229.30      225.82      3.23 o 
   3   4   2      267.35      274.76      3.51 o 
   4   4   2       24.03       28.49      0.98 o 
   5   4   2        0.37        2.81      0.64 o 
   6   4   2      132.60      126.92      2.90 o 
   7   4   2        2.60        3.20      0.86 o 
   8   4   2      327.60      316.49      6.94 o 
   9   4   2       62.29       57.82      4.30 o 
  10   4   2      129.71      122.35     14.10 o 
  11   4   2        1.79       -5.50      5.50 o 
  -9   5   2        7.21        5.03      2.91 o 
  -8   5   2        0.30       -1.20      2.43 o 
  -7   5   2        4.73        1.22      2.23 o 
  -6   5   2        2.87        3.53      2.00 o 
  -5   5   2       87.39       91.25      4.04 o 
  -4   5   2        8.00        7.86      1.32 o 
  -3   5   2     1026.18     1044.50     12.69 o 
  -2   5   2     2456.27     2540.80     27.38 o 
  -1   5   2       40.99       31.81      1.68 o 
   0   5   2     1776.93     1765.95     18.27 o 
   1   5   2        8.02        8.61      0.95 o 
   2   5   2       41.43       37.59      1.42 o 
   3   5   2      221.78      217.90      3.36 o 
   4   5   2     1200.56     1199.16     13.60 o 
   5   5   2       18.32       21.29      1.05 o 
   6   5   2       34.35       35.09      1.61 o 
   7   5   2       27.53       22.01      1.21 o 
   8   5   2        0.16       -0.98      0.98 o 
   9   5   2        0.65       -1.95      2.01 o 
  10   5   2      106.20       97.04     12.43 o 
  11   5   2       24.41       12.66      7.89 o 
  -8   6   2        0.80        1.86      3.71 o 
  -7   6   2        0.86        3.52      2.63 o 
  -6   6   2       34.42       29.47      3.51 o 
  -5   6   2        6.75        9.65      2.60 o 
  -4   6   2       53.43       54.58      2.49 o 
  -3   6   2      446.67      436.87      7.01 o 
  -2   6   2       64.80       81.92      3.75 o 
  -1   6   2       23.89       36.16      2.62 o 
   0   6   2       17.88       14.69      1.41 o 
   1   6   2       30.57       30.74      1.77 o 
   2   6   2       28.78       27.84      1.58 o 
   3   6   2        4.48        3.28      0.92 o 
   4   6   2      231.78      238.02      4.45 o 
   5   6   2       11.48        6.59      0.98 o 
   6   6   2      212.23      221.52      4.53 o 
   7   6   2       94.69       91.80      2.45 o 
   8   6   2      373.50      353.62      5.83 o 
   9   6   2      591.61      591.45      8.45 o 
  10   6   2       18.96       17.39      1.81 o 
  11   6   2        0.00       -0.13      1.47 o 
  -7   7   2        0.01        0.99      2.67 o 
  -6   7   2        0.18        0.44      2.56 o 
  -5   7   2       17.28       20.76      3.61 o 
  -4   7   2      503.86      499.66     10.62 o 
  -3   7   2        0.67        0.19      1.38 o 
  -2   7   2       18.75       17.79      2.38 o 
  -1   7   2        4.53        6.83      1.35 o 
   0   7   2        0.15        7.85      1.70 o 
   1   7   2       71.96       62.99      2.56 o 
   2   7   2       98.00      116.68      3.05 o 
   3   7   2       39.17       35.45      1.84 o 
   4   7   2      707.26      766.95      9.92 o 
   5   7   2      640.90      671.80      8.95 o 
   6   7   2      126.65      139.18      3.14 o 
   7   7   2        7.91        4.82      1.31 o 
   8   7   2       19.50       18.63      1.74 o 
   9   7   2      102.63       99.12      3.47 o 
  10   7   2       20.58       20.26      2.67 o 
  11   7   2        4.80        5.72      1.81 o 
  -7   8   2        9.24        4.33      3.17 o 
  -6   8   2        0.13        0.12      2.96 o 
  -5   8   2        5.33        7.10      2.90 o 
  -4   8   2       46.32       56.35      5.14 o 
  -3   8   2       48.51       46.02      3.60 o 
  -2   8   2       56.26       57.37      3.29 o 
  -1   8   2        0.08       -1.27      1.27 o 
   0   8   2       22.36       28.30      2.18 o 
   1   8   2      110.03      125.38      3.75 o 
   2   8   2       24.25       22.77      1.93 o 
   3   8   2      128.25      137.91      3.56 o 
   4   8   2       46.41       46.92      2.35 o 
   5   8   2      144.79      160.10      3.59 o 
   6   8   2       20.22       15.90      1.54 o 
   7   8   2      512.45      497.60      9.15 o 
   8   8   2        0.04       -0.92      1.49 o 
   9   8   2      142.30      149.68      4.57 o 
  10   8   2       11.95        9.79      1.95 o 
  11   8   2       47.13       50.47      2.93 o 
  -6   9   2        0.33       -1.70      2.80 o 
  -5   9   2        6.14        1.67      4.51 o 
  -4   9   2       63.75       62.81      7.67 o 
  -3   9   2       70.52       74.01      4.58 o 
  -2   9   2      124.42      125.69      4.83 o 
  -1   9   2        2.15       -1.72      1.72 o 
   0   9   2       43.97       43.33      2.78 o 
   1   9   2       32.94       29.08      2.39 o 
   2   9   2       39.10       39.92      2.53 o 
   3   9   2       24.32       30.92      2.30 o 
   4   9   2       84.76       85.98      3.29 o 
   5   9   2      584.37      609.33      8.59 o 
   6   9   2        3.23        3.40      1.54 o 
   7   9   2       55.27       52.48      3.28 o 
   8   9   2       19.76       20.45      2.74 o 
   9   9   2        7.57        7.06      2.29 o 
  10   9   2       60.79       65.61      3.95 o 
  11   9   2        0.01       -1.44      1.97 o 
  -5  10   2        0.02        5.61      3.37 o 
  -4  10   2        3.02        1.36      2.99 o 
  -3  10   2       37.12       40.84      4.73 o 
  -2  10   2       14.17       12.16      2.96 o 
  -1  10   2       35.70       38.55      3.62 o 
   0  10   2       21.28       20.84      2.77 o 
   1  10   2        0.13       -0.19      1.67 o 
   2  10   2       35.23       37.37      2.78 o 
   3  10   2       62.18       64.90      4.22 o 
   4  10   2      199.60      196.99      6.08 o 
   5  10   2       37.68       32.32      2.90 o 
   6  10   2      402.30      401.12      9.94 o 
   7  10   2       11.15       10.91      2.49 o 
   8  10   2        1.53        0.97      2.10 o 
   9  10   2      144.38      144.22      5.86 o 
  10  10   2        0.00        4.93      2.35 o 
  11  10   2        0.03       -0.69      2.31 o 
  -4  11   2       11.56       12.39      3.77 o 
  -3  11   2       34.11       35.28      4.92 o 
  -2  11   2        0.61        3.18      2.62 o 
  -1  11   2       33.15       31.31      3.41 o 
   0  11   2        4.99        8.52      2.88 o 
   1  11   2       15.21       16.76      3.14 o 
   2  11   2        1.40       -0.83      2.02 o 
   3  11   2        9.90        8.76      2.33 o 
   4  11   2       48.70       57.27      3.70 o 
   5  11   2       53.74       62.50      4.22 o 
   6  11   2       80.42       72.62      4.64 o 
   7  11   2       42.54       42.33      3.88 o 
   8  11   2        3.97        7.36      2.69 o 
   9  11   2       87.53       95.69      5.28 o 
  10  11   2       42.44       48.11      4.22 o 
  -3  12   2        4.03       -3.80      6.81 o 
  -2  12   2       21.05       22.26      5.41 o 
  -1  12   2        2.64       -1.01      5.19 o 
   0  12   2        0.50        2.77      2.69 o 
   1  12   2        8.92       17.18      3.31 o 
   2  12   2        0.04       -0.58      2.59 o 
   3  12   2       62.93       59.53      4.09 o 
   4  12   2       10.92       18.60      3.00 o 
   5  12   2      145.50      137.65      6.52 o 
   6  12   2       15.35       12.43      2.93 o 
   7  12   2        8.87        7.19      2.82 o 
   8  12   2       59.77       71.79      7.86 o 
   9  12   2        6.35        4.22      2.53 o 
  10  12   2       41.82       42.56      4.32 o 
  -1  13   2        1.58        3.24      3.58 o 
   0  13   2        1.77       -1.99      3.22 o 
   1  13   2        2.48        6.22      2.98 o 
   2  13   2        0.77        1.53      2.70 o 
   3  13   2       43.14       49.28      4.72 o 
   4  13   2      174.28      194.54      7.62 o 
   5  13   2       14.39       10.46      3.05 o 
   6  13   2       21.32       20.98      5.35 o 
   7  13   2        7.57        8.14      3.00 o 
   8  13   2        0.85        1.85      2.49 o 
   9  13   2        0.59       -0.19      2.49 o 
   0  14   2       29.41       33.36      5.67 o 
   1  14   2        0.40        2.29      3.55 o 
   2  14   2       38.51       31.29      4.74 o 
   3  14   2       31.14       43.41      5.59 o 
   4  14   2        0.01       -3.57      4.23 o 
   5  14   2       28.29       25.78      6.57 o 
   6  14   2       27.75       31.76      4.24 o 
   7  14   2        5.60        2.44      2.88 o 
   8  14   2        6.02        5.74      5.74 o 
   4  15   2        0.68        3.35      6.69 o 
  -7 -13   3        1.01        1.91      3.24 o 
  -6 -13   3        2.84        5.01      3.05 o 
  -5 -13   3        6.33        1.52      3.23 o 
  -4 -13   3        8.64        4.96      5.62 o 
  -3 -13   3       11.75       13.61      4.71 o 
  -2 -13   3        9.71        9.09      4.17 o 
  -1 -13   3       26.00       28.44      4.54 o 
   0 -13   3        8.59       10.22      4.44 o 
  -9 -12   3       28.23       28.23      4.58 o 
  -8 -12   3        1.42        5.54      3.38 o 
  -7 -12   3       17.15       18.52      3.86 o 
  -6 -12   3        2.92        5.66      2.59 o 
  -5 -12   3        7.82       11.56      3.10 o 
  -4 -12   3       18.93       21.76      3.49 o 
  -3 -12   3        0.36       -2.50      2.50 o 
  -2 -12   3        1.37        0.75      3.35 o 
  -1 -12   3        0.84       -2.97      2.97 o 
   0 -12   3       11.24       12.45      3.99 o 
   1 -12   3        0.14        0.70      3.50 o 
   2 -12   3        2.13        2.97      4.98 o 
  -9 -11   3        8.88        8.06      2.81 o 
  -8 -11   3        7.53        3.39      2.59 o 
  -7 -11   3       12.49       10.85      2.85 o 
  -6 -11   3       40.09       40.04      4.00 o 
  -5 -11   3        8.94        8.70      2.38 o 
  -4 -11   3       80.90       67.98      4.25 o 
  -3 -11   3       10.39        7.42      2.53 o 
  -2 -11   3       66.07       69.88      4.99 o 
  -1 -11   3      155.52      172.10     12.69 o 
   0 -11   3        1.90       -2.89      2.89 o 
   1 -11   3       20.65       19.06      5.93 o 
   2 -11   3       12.26       18.89      5.66 o 
   3 -11   3        7.75        4.06      5.24 o 
 -10 -10   3       99.13      117.23      5.81 o 
  -9 -10   3        3.15       -0.48      2.26 o 
  -8 -10   3        0.33       -0.61      2.08 o 
  -7 -10   3       55.02       41.92      3.90 o 
  -6 -10   3        7.55        7.39      2.50 o 
  -5 -10   3        4.39        4.94      2.07 o 
  -4 -10   3       11.26        8.41      2.28 o 
  -3 -10   3      182.51      179.70      5.91 o 
  -2 -10   3        6.95        6.30      2.20 o 
  -1 -10   3      228.01      214.66      7.39 o 
   0 -10   3       65.77       61.24      4.63 o 
   1 -10   3      109.51      124.81      5.38 o 
   2 -10   3       31.99       31.85      3.94 o 
   3 -10   3        3.36        3.41      3.35 o 
   4 -10   3        0.69       -2.60      3.16 o 
 -10  -9   3       22.13       27.88      3.38 o 
  -9  -9   3       22.93       27.78      3.27 o 
  -8  -9   3        1.82        1.31      1.99 o 
  -7  -9   3       29.25       32.64      3.34 o 
  -6  -9   3       96.21       93.17      5.52 o 
  -5  -9   3       88.18       91.48      3.68 o 
  -4  -9   3        0.03       -1.15      1.76 o 
  -3  -9   3        9.27       14.59      3.20 o 
  -2  -9   3      187.18      179.36      5.16 o 
  -1  -9   3      735.10      728.01     11.88 o 
   0  -9   3      210.93      216.33      6.45 o 
   1  -9   3        0.69        1.19      2.36 o 
   2  -9   3       21.74       26.15      3.06 o 
   3  -9   3        6.52        2.66      3.03 o 
   4  -9   3        0.00       -1.92      2.97 o 
   5  -9   3        2.86        1.55      3.75 o 
 -11  -8   3        0.93       -2.01      2.05 o 
 -10  -8   3       28.66       29.61      3.11 o 
  -9  -8   3       33.65       31.85      3.22 o 
  -8  -8   3       14.22       18.49      2.69 o 
  -7  -8   3      247.15      240.83      8.38 o 
  -6  -8   3       20.17       23.76      2.47 o 
  -5  -8   3      224.09      216.71      4.53 o 
  -4  -8   3       88.92       86.17      3.13 o 
  -3  -8   3        0.40       -0.44      1.28 o 
  -2  -8   3      541.46      529.00      9.08 o 
  -1  -8   3      163.02      157.94      5.52 o 
   0  -8   3      744.80      749.15     11.80 o 
   1  -8   3       29.76       23.17      2.71 o 
   2  -8   3       31.62       37.74      3.54 o 
   3  -8   3       35.61       38.76      3.66 o 
   4  -8   3        0.84       -1.18      2.63 o 
   5  -8   3       58.52       53.08      6.30 o 
   6  -8   3        1.35       -0.49      4.85 o 
 -11  -7   3        1.28        0.72      1.87 o 
 -10  -7   3        0.08        0.30      1.64 o 
  -9  -7   3       23.36       25.84      2.38 o 
  -8  -7   3       28.85       31.34      2.54 o 
  -7  -7   3      131.13      138.07      4.43 o 
  -6  -7   3       33.01       29.83      1.71 o 
  -5  -7   3      269.81      278.03      4.60 o 
  -4  -7   3       10.68       16.76      1.49 o 
  -3  -7   3       32.91       34.94      2.03 o 
  -2  -7   3      147.92      128.65      3.81 o 
  -1  -7   3       30.29       28.39      2.20 o 
   0  -7   3      220.71      204.37      4.96 o 
   1  -7   3        5.09        4.92      1.61 o 
   2  -7   3       16.90       12.58      2.43 o 
   3  -7   3       50.37       66.96      3.57 o 
   4  -7   3       49.84       58.51      5.87 o 
   5  -7   3       37.26       38.50      5.36 o 
   6  -7   3       10.38       10.17      3.04 o 
   7  -7   3        5.48        4.65      3.31 o 
 -11  -6   3        1.66        2.36      1.64 o 
 -10  -6   3       36.94       34.84      2.62 o 
  -9  -6   3       11.94        5.56      1.64 o 
  -8  -6   3      173.31      176.49      4.71 o 
  -7  -6   3        2.31        3.30      1.41 o 
  -6  -6   3        6.98        6.33      1.12 o 
  -5  -6   3      169.38      181.81      3.36 o 
  -4  -6   3       37.17       38.36      1.71 o 
  -3  -6   3      609.06      615.18      7.48 o 
  -2  -6   3      237.83      242.51      5.05 o 
  -1  -6   3      107.64      112.04      3.36 o 
   0  -6   3      177.37      183.21      4.38 o 
   1  -6   3       59.09       54.11      2.63 o 
   2  -6   3        1.61        2.97      1.29 o 
   3  -6   3        9.66        5.77      2.12 o 
   4  -6   3       51.55       64.97      3.75 o 
   5  -6   3       45.35       36.22      4.00 o 
   6  -6   3        1.39        0.82      2.48 o 
   7  -6   3        1.85        3.70      2.77 o 
   8  -6   3        2.12        3.85      2.91 o 
 -11  -5   3        5.94        8.61      1.59 o 
 -10  -5   3       29.75       30.62      2.05 o 
  -9  -5   3       16.52       14.56      1.70 o 
  -8  -5   3        0.58        1.14      1.22 o 
  -7  -5   3       41.34       34.09      2.28 o 
  -6  -5   3       38.36       40.66      1.64 o 
  -5  -5   3       63.38       70.90      2.24 o 
  -4  -5   3      197.28      213.15      3.46 o 
  -3  -5   3       47.93       41.01      1.50 o 
  -2  -5   3        6.19        4.28      0.94 o 
  -1  -5   3      108.87      125.89      3.08 o 
   0  -5   3       16.17       20.68      1.64 o 
   1  -5   3       69.35       65.54      2.55 o 
   2  -5   3      708.85      704.08      9.98 o 
   3  -5   3       19.13       22.24      1.95 o 
   4  -5   3      244.01      246.35      4.91 o 
   5  -5   3      191.84      187.68      5.85 o 
   6  -5   3       18.62       23.00      3.43 o 
   7  -5   3        7.74        7.77      2.81 o 
   8  -5   3        8.97        5.81      3.76 o 
 -11  -4   3        8.70       14.65      2.12 o 
 -10  -4   3        2.22        0.84      1.19 o 
  -9  -4   3      371.23      370.30      5.79 o 
  -8  -4   3       55.21       61.37      2.10 o 
  -7  -4   3        0.35        1.39      1.05 o 
  -6  -4   3      266.14      292.63      5.30 o 
  -5  -4   3      252.48      272.75      3.67 o 
  -4  -4   3     1648.22     1772.80     18.19 o 
  -3  -4   3     1920.55     2010.57     18.17 o 
  -2  -4   3      184.85      219.67      3.55 o 
  -1  -4   3       46.23       40.72      1.68 o 
   0  -4   3       18.84       15.62      1.29 o 
   1  -4   3      198.07      175.77      3.51 o 
   2  -4   3      131.03      111.37      3.08 o 
   3  -4   3        1.96       -1.02      1.02 o 
   4  -4   3       83.80       96.78      2.85 o 
   5  -4   3       62.45       75.36      3.64 o 
   6  -4   3      115.85      114.27      4.73 o 
   7  -4   3        1.31       -2.04      2.04 o 
   8  -4   3        0.02       -2.15      2.15 o 
   9  -4   3        9.57        4.07      2.79 o 
 -11  -3   3       15.02       17.68      9.80 o 
 -10  -3   3       39.63       39.75      3.13 o 
  -9  -3   3      123.55      125.28      8.59 o 
  -8  -3   3      201.36      200.49      7.14 o 
  -7  -3   3      106.25      102.50      2.15 o 
  -6  -3   3      251.17      258.79      3.86 o 
  -5  -3   3      632.90      669.19      7.45 o 
  -4  -3   3      228.78      228.74      3.57 o 
  -3  -3   3     1099.97     1162.83     12.20 o 
  -2  -3   3       53.72       75.26      1.68 o 
  -1  -3   3      505.18      495.96      5.67 o 
   0  -3   3      139.23      135.88      2.19 o 
   1  -3   3     1897.00     1914.05     19.48 o 
   2  -3   3       50.58       49.03      1.56 o 
   3  -3   3      430.63      418.81      5.98 o 
   4  -3   3      640.12      695.20      9.36 o 
   5  -3   3       57.65       60.91      2.26 o 
   6  -3   3       89.13       85.12      3.23 o 
   7  -3   3       20.18       21.40      2.44 o 
   8  -3   3        1.80        2.69      1.96 o 
   9  -3   3       22.97       21.38      3.13 o 
 -11  -2   3        0.03        1.43      8.60 o 
 -10  -2   3      162.86      154.62      8.48 o 
  -9  -2   3        2.26        5.59      1.31 o 
  -8  -2   3       67.34       63.14      3.71 o 
  -7  -2   3        4.57        3.03      1.01 o 
  -6  -2   3       26.50       30.23      1.50 o 
  -5  -2   3      138.41      143.70      2.40 o 
  -4  -2   3     1180.32     1187.32     11.40 o 
  -3  -2   3       40.74       47.67      1.31 o 
  -2  -2   3     1183.11     1130.98      9.93 o 
  -1  -2   3        9.76       13.70      0.82 o 
   0  -2   3     9997.31     9359.44     79.02 o 
   1  -2   3     2122.09     2102.83     22.35 o 
   2  -2   3      132.55      123.72      2.32 o 
   3  -2   3      387.08      391.14      5.02 o 
   4  -2   3      186.80      182.77      3.58 o 
   5  -2   3      276.79      278.38      4.40 o 
   6  -2   3        8.97        8.28      1.45 o 
   7  -2   3       12.93       10.44      2.21 o 
   8  -2   3        3.92        3.59      1.75 o 
   9  -2   3       13.54       18.09      2.97 o 
  10  -2   3        4.81        5.81      3.98 o 
 -11  -1   3        1.51        0.20      1.89 o 
 -10  -1   3        1.93        2.12      1.77 o 
  -9  -1   3        0.13       -0.73      1.69 o 
  -8  -1   3        0.78        1.85      1.12 o 
  -7  -1   3        6.23       11.05      1.68 o 
  -6  -1   3        6.80        6.70      1.01 o 
  -5  -1   3        0.03        0.70      0.77 o 
  -4  -1   3      189.96      173.88      2.35 o 
  -3  -1   3     1631.63     1600.77     15.89 o 
  -2  -1   3        1.80        0.72      0.42 o 
  -1  -1   3      222.65      226.02      2.63 o 
   0  -1   3     8816.74     8474.85     71.48 o 
   1  -1   3     1778.34     1787.95     15.79 o 
   2  -1   3     1241.93     1194.94     11.48 o 
   3  -1   3     1599.28     1570.89     18.21 o 
   4  -1   3     1967.71     1913.54     18.07 o 
   5  -1   3      748.62      745.76      9.60 o 
   6  -1   3       50.28       58.94      2.18 o 
   7  -1   3      159.91      153.58      3.96 o 
   8  -1   3        8.78        5.89      1.66 o 
   9  -1   3        1.52        3.21      1.75 o 
  10  -1   3        3.63        6.33      1.90 o 
 -11   0   3        9.85        4.61      2.75 o 
 -10   0   3        2.75        4.49      1.51 o 
  -9   0   3        3.08        1.34      1.06 o 
  -8   0   3      107.95       93.68      2.84 o 
  -7   0   3       10.43       11.42      1.25 o 
  -6   0   3      381.49      386.83      7.14 o 
  -5   0   3      234.62      276.06      4.71 o 
  -4   0   3        2.94        4.32      0.67 o 
  -3   0   3     1590.89     1553.26     14.51 o 
  -2   0   3      737.23      710.48      6.62 o 
  -1   0   3      709.55      663.18      5.70 o 
   0   0   3     6587.47     6390.92     51.53 o 
   1   0   3      207.20      198.18      2.14 o 
   2   0   3      581.84      613.71      5.88 o 
   3   0   3      275.47      268.19      3.44 o 
   4   0   3     1538.76     1537.20     15.40 o 
   5   0   3      732.59      770.16      9.78 o 
   6   0   3       33.10       35.64      1.68 o 
   7   0   3      123.22      118.02      2.85 o 
   8   0   3       13.18       11.55      1.34 o 
   9   0   3        2.90        3.23      1.48 o 
  10   0   3        1.32        1.58      1.48 o 
  11   0   3        5.64        4.11      2.99 o 
 -10   1   3        7.68        8.00      1.76 o 
  -9   1   3       38.25       36.98      2.23 o 
  -8   1   3       18.47       14.87      1.42 o 
  -7   1   3        9.49        9.98      1.20 o 
  -6   1   3       10.64       13.58      1.30 o 
  -5   1   3      900.11      978.72     11.76 o 
  -4   1   3     2043.06     2249.18     23.41 o 
  -3   1   3      357.82      379.45      4.73 o 
  -2   1   3     1203.22     1147.03     10.86 o 
  -1   1   3     6685.96     6409.52     51.68 o 
   0   1   3      536.90      544.45      5.24 o 
   1   1   3     1984.30     1940.48     15.45 o 
   2   1   3    22017.49    20883.20    177.58 o 
   3   1   3      339.45      325.92      3.37 o 
   4   1   3      119.07      120.38      2.59 o 
   5   1   3      365.64      377.42      5.86 o 
   6   1   3      239.57      232.13      4.25 o 
   7   1   3       30.15       28.16      1.57 o 
   8   1   3      192.74      179.79      3.86 o 
   9   1   3       29.91       31.49      1.87 o 
  10   1   3        0.79        3.13      1.27 o 
  11   1   3        0.62        0.63      2.11 o 
 -10   2   3        4.49        9.57      2.03 o 
  -9   2   3      101.20      106.49      3.85 o 
  -8   2   3      128.08      121.86      3.97 o 
  -7   2   3       67.59       58.45      2.34 o 
  -6   2   3        8.85        7.34      1.17 o 
  -5   2   3      142.80      152.49      3.11 o 
  -4   2   3      369.62      379.81      4.66 o 
  -3   2   3     1452.98     1444.00     16.86 o 
  -2   2   3      214.14      203.64      2.71 o 
  -1   2   3     3346.62     3329.76     30.20 o 
   0   2   3    24400.12    21946.38    185.71 o 
   1   2   3    17672.73    16436.37    146.15 o 
   2   2   3     1539.08     1403.20     11.92 o 
   3   2   3        6.54        4.71      0.60 o 
   4   2   3       12.33        9.56      1.19 o 
   5   2   3     1222.12     1281.91     16.68 o 
   6   2   3      340.48      349.31      5.51 o 
   7   2   3       57.71       58.11      2.60 o 
   8   2   3       19.37       21.02      1.43 o 
   9   2   3       87.14       94.29      3.96 o 
  10   2   3       25.61       23.28      2.93 o 
  11   2   3       47.14       55.68     11.71 o 
 -10   3   3        8.45        7.63      2.71 o 
  -9   3   3        2.75        4.82      1.99 o 
  -8   3   3       32.74       27.57      2.49 o 
  -7   3   3        0.00       -1.53      1.53 o 
  -6   3   3       15.22       12.65      1.73 o 
  -5   3   3       55.46       50.18      1.80 o 
  -4   3   3       87.77       82.04      3.15 o 
  -3   3   3      191.95      210.42      3.50 o 
  -2   3   3     3604.91     3539.88     34.32 o 
  -1   3   3      593.37      595.37      6.81 o 
   0   3   3     5226.19     4964.24     42.41 o 
   1   3   3    14641.31    13982.29    123.76 o 
   2   3   3     5956.19     5808.89     51.99 o 
   3   3   3     2564.16     2424.34     23.72 o 
   4   3   3      165.88      177.42      2.39 o 
   5   3   3        0.19        0.07      0.71 o 
   6   3   3      108.84      105.77      3.31 o 
   7   3   3      144.06      132.97      3.00 o 
   8   3   3        4.13        3.22      1.02 o 
   9   3   3        1.27       -1.35      1.50 o 
  10   3   3       83.62       92.72     13.14 o 
  11   3   3        6.92        4.54      7.89 o 
  -9   4   3       69.63       67.35      5.06 o 
  -8   4   3        2.17        3.80      2.39 o 
  -7   4   3       60.48       63.78      3.43 o 
  -6   4   3        2.79        3.14      1.84 o 
  -5   4   3       21.06       21.50      1.68 o 
  -4   4   3       73.14       89.92      2.53 o 
  -3   4   3      116.63      118.37      2.87 o 
  -2   4   3       93.15       88.30      2.19 o 
  -1   4   3     1042.11     1007.98     10.96 o 
   0   4   3        4.08        1.84      0.81 o 
   1   4   3     1097.61     1083.87     10.28 o 
   2   4   3     1489.12     1412.32     14.46 o 
   3   4   3      383.49      432.12      5.28 o 
   4   4   3     6020.13     6234.60     63.80 o 
   5   4   3       60.90       71.97      1.65 o 
   6   4   3      515.18      548.47      6.74 o 
   7   4   3      209.42      222.15      5.82 o 
   8   4   3      121.34      116.15      2.92 o 
   9   4   3        7.81        7.73      1.85 o 
  10   4   3      227.53      239.44     18.40 o 
  11   4   3        0.64        4.78      6.45 o 
  -9   5   3        4.99        5.41      3.68 o 
  -8   5   3        0.24        2.80      2.65 o 
  -7   5   3       35.55       39.76      3.72 o 
  -6   5   3       71.17       81.67      3.88 o 
  -5   5   3      237.04      250.18      9.14 o 
  -4   5   3      284.65      295.52      5.11 o 
  -3   5   3     1255.95     1268.22     14.96 o 
  -2   5   3       33.02       25.39      2.53 o 
  -1   5   3        2.82        1.54      0.91 o 
   0   5   3       23.20       26.87      1.55 o 
   1   5   3      618.62      629.96      8.52 o 
   2   5   3     1097.13     1112.50     12.86 o 
   3   5   3     1680.81     1741.47     17.73 o 
   4   5   3      667.97      717.94      8.22 o 
   5   5   3      216.55      229.23      3.95 o 
   6   5   3       31.96       35.26      1.83 o 
   7   5   3       12.94       13.30      1.04 o 
   8   5   3        0.40        0.08      0.96 o 
   9   5   3       21.22       21.36      1.54 o 
  10   5   3        2.05       -0.76      1.36 o 
  11   5   3        0.91        1.91      6.69 o 
  -8   6   3        3.02        1.03      3.14 o 
  -7   6   3       59.10       64.08      4.73 o 
  -6   6   3      109.44      122.88      6.26 o 
  -5   6   3       40.25       33.76      3.49 o 
  -4   6   3     1282.26     1290.59     15.77 o 
  -3   6   3       59.70       58.75      2.70 o 
  -2   6   3      162.53      177.15      4.07 o 
  -1   6   3      349.36      365.42      5.80 o 
   0   6   3      207.66      207.51      4.05 o 
   1   6   3     1042.28     1053.62     13.72 o 
   2   6   3       98.59      130.36      3.02 o 
   3   6   3      100.01       97.96      2.85 o 
   4   6   3        6.76        9.54      1.05 o 
   5   6   3       60.11       70.86      2.13 o 
   6   6   3        5.21        5.09      0.94 o 
   7   6   3       10.98       14.20      1.37 o 
   8   6   3      295.14      290.00      6.29 o 
   9   6   3       24.25       17.38      1.59 o 
  10   6   3       69.80       71.71      2.72 o 
  11   6   3       18.75       17.36      1.71 o 
  -7   7   3        2.78        3.88      2.95 o 
  -6   7   3       33.67       42.19      4.32 o 
  -5   7   3        8.12        6.61      2.70 o 
  -4   7   3      263.51      258.20      7.17 o 
  -3   7   3        5.05        3.30      1.54 o 
  -2   7   3        0.53        0.75      1.24 o 
  -1   7   3      144.13      140.60      3.60 o 
   0   7   3      458.27      486.05      7.96 o 
   1   7   3      407.38      425.50      7.14 o 
   2   7   3      185.35      206.55      4.12 o 
   3   7   3      188.69      203.54      5.07 o 
   4   7   3        7.38        9.95      1.31 o 
   5   7   3      136.03      139.71      3.10 o 
   6   7   3       50.02       46.32      1.78 o 
   7   7   3       49.34       50.30      2.29 o 
   8   7   3       70.55       65.32      2.58 o 
   9   7   3        0.43        2.79      1.51 o 
  10   7   3      171.06      171.72      4.60 o 
  11   7   3        1.19        1.49      2.11 o 
  -7   8   3        0.10       -0.40      2.95 o 
  -6   8   3        6.13        7.28      3.07 o 
  -5   8   3      116.86      108.63      6.57 o 
  -4   8   3        8.57       12.94      3.65 o 
  -3   8   3       28.45       26.71      2.73 o 
  -2   8   3        9.88        8.07      1.98 o 
  -1   8   3        5.76        7.53      1.60 o 
   0   8   3       20.25       21.10      2.31 o 
   1   8   3        0.62        0.88      1.26 o 
   2   8   3        1.54       -0.15      1.20 o 
   3   8   3       65.57       66.28      2.53 o 
   4   8   3       14.06       12.63      1.54 o 
   5   8   3      310.81      302.38      5.35 o 
   6   8   3       20.38       14.51      1.48 o 
   7   8   3        3.22       -1.67      1.67 o 
   8   8   3        3.69        2.85      1.57 o 
   9   8   3      246.52      267.07      6.20 o 
  10   8   3       51.43       56.92      3.04 o 
  11   8   3       48.69       49.33      2.97 o 
  -6   9   3        4.67        3.94      3.24 o 
  -5   9   3        9.41       11.44      3.45 o 
  -4   9   3       19.11       21.75      3.80 o 
  -3   9   3        0.46       -1.01      2.14 o 
  -2   9   3        0.10        0.87      1.96 o 
  -1   9   3        6.84        4.50      1.93 o 
   0   9   3        4.59        3.75      1.65 o 
   1   9   3       39.02       35.27      2.53 o 
   2   9   3       56.79       52.41      2.77 o 
   3   9   3        3.78        5.90      1.40 o 
   4   9   3       12.35        9.18      1.98 o 
   5   9   3       17.79       19.93      1.90 o 
   6   9   3       84.89       87.92      3.93 o 
   7   9   3      314.01      292.24      8.10 o 
   8   9   3      171.76      187.64      6.17 o 
   9   9   3      124.50      124.45      5.10 o 
  10   9   3       13.65       14.48      2.64 o 
  11   9   3       19.79       23.67      3.45 o 
  -5  10   3        3.89        5.37      3.52 o 
  -4  10   3        0.03        3.38      3.07 o 
  -3  10   3       11.64       10.73      3.26 o 
  -2  10   3        4.76        3.82      2.50 o 
  -1  10   3        0.92       -1.91      1.91 o 
   0  10   3        4.00        4.33      2.11 o 
   1  10   3        6.08        1.34      1.77 o 
   2  10   3       35.19       31.76      2.63 o 
   3  10   3        3.08        0.57      1.52 o 
   4  10   3        0.17       -1.70      1.70 o 
   5  10   3      122.74      124.82      4.54 o 
   6  10   3      270.14      246.02      7.52 o 
   7  10   3        1.97        2.38      2.14 o 
   8  10   3        7.93       12.61      3.17 o 
   9  10   3       55.33       59.58      4.14 o 
  10  10   3       18.65       15.13      2.86 o 
  11  10   3       20.05       16.16      2.95 o 
  -4  11   3        0.39        2.27      3.22 o 
  -3  11   3        5.12        6.54      3.55 o 
  -2  11   3       22.88       21.95      3.54 o 
  -1  11   3        5.28        6.32      2.50 o 
   0  11   3       10.61        9.95      2.50 o 
   1  11   3       14.08        7.77      2.62 o 
   2  11   3       15.08       12.70      2.54 o 
   3  11   3       10.39        8.50      2.34 o 
   4  11   3       49.26       46.18      3.55 o 
   5  11   3       39.01       39.57      3.56 o 
   6  11   3        0.24       -1.93      1.93 o 
   7  11   3       34.80       32.07      3.60 o 
   8  11   3      196.12      187.75      8.16 o 
   9  11   3       33.05       34.06      4.90 o 
  10  11   3        6.18        2.82      4.24 o 
  -3  12   3       31.04       31.40      5.27 o 
  -2  12   3       26.73       18.28      5.32 o 
  -1  12   3        2.47        7.60      3.52 o 
   0  12   3       41.36       39.72      4.33 o 
   1  12   3        4.25        5.75      2.87 o 
   2  12   3       58.94       48.67      4.51 o 
   3  12   3      178.15      195.84      6.61 o 
   4  12   3      112.54      110.74      5.17 o 
   5  12   3       26.01       29.30      3.66 o 
   6  12   3       41.02       42.54      4.18 o 
   7  12   3        3.51        0.51      2.51 o 
   8  12   3       14.01       14.13      3.38 o 
   9  12   3       24.06       26.24      3.65 o 
  10  12   3       50.97       61.48      4.90 o 
  -2  13   3       36.05       38.60      7.10 o 
  -1  13   3        0.11       -3.08      3.08 o 
   0  13   3        4.09        0.03      3.41 o 
   1  13   3       25.61       22.35      3.80 o 
   2  13   3        0.27        3.60      2.89 o 
   3  13   3       44.54       47.44      4.90 o 
   4  13   3       46.56       46.87      4.49 o 
   5  13   3        0.61        3.33      2.59 o 
   6  13   3        0.93        3.17      2.57 o 
   7  13   3        0.08        3.02      2.77 o 
   8  13   3        9.28       16.36      3.43 o 
   9  13   3        2.52        9.25      3.64 o 
   0  14   3        5.75        4.40      4.42 o 
   1  14   3       10.68        7.77      4.18 o 
   2  14   3        7.07        9.68      4.35 o 
   3  14   3        0.00        2.00      3.41 o 
   4  14   3        9.74        5.36      3.58 o 
   5  14   3      166.28      181.01     11.40 o 
   6  14   3       21.15       23.86      5.81 o 
   7  14   3        0.00        2.57      2.81 o 
   8  14   3        0.03        2.42      3.47 o 
   3  15   3        6.38       11.68     14.10 o 
   4  15   3        7.41        3.29      3.88 o 
   5  15   3        2.20        9.71      7.05 o 
  -7 -13   4       38.00       50.86      5.83 o 
  -6 -13   4       21.97       25.00      3.96 o 
  -5 -13   4        6.46        3.36      3.39 o 
  -4 -13   4        1.04        0.83      3.44 o 
  -3 -13   4       12.90        8.66      3.96 o 
  -2 -13   4       15.65       24.18      5.89 o 
  -1 -13   4        0.84       -3.78      3.78 o 
  -8 -12   4        2.69        4.03      2.83 o 
  -7 -12   4        4.90       10.24      3.15 o 
  -6 -12   4        0.10       -0.71      2.46 o 
  -5 -12   4        0.08        5.26      2.71 o 
  -4 -12   4       25.89       31.96      7.17 o 
  -3 -12   4        7.70        9.73      3.62 o 
  -2 -12   4        1.92        3.01      2.91 o 
  -1 -12   4       12.72       22.51      4.79 o 
   0 -12   4        4.73        4.35      4.91 o 
   1 -12   4        8.71        6.06      4.04 o 
  -9 -11   4       23.11       24.31      4.90 o 
  -8 -11   4        0.23        0.15      2.45 o 
  -7 -11   4        0.16        1.77      2.38 o 
  -6 -11   4       26.96       20.15      3.39 o 
  -5 -11   4        1.76        1.19      2.22 o 
  -4 -11   4       60.90       60.06      4.56 o 
  -3 -11   4       27.99       27.53      3.22 o 
  -2 -11   4        4.45       -1.55      2.37 o 
  -1 -11   4       24.65       29.47      4.43 o 
   0 -11   4        5.24        7.48      3.51 o 
   1 -11   4       23.81       31.92      6.34 o 
   2 -11   4        2.51        7.16      5.15 o 
   3 -11   4       75.70       83.18      8.69 o 
 -10 -10   4       15.30       16.37      3.30 o 
  -9 -10   4        0.06        0.98      2.29 o 
  -8 -10   4       15.61        9.70      2.83 o 
  -7 -10   4        9.24        8.12      2.59 o 
  -6 -10   4       17.34       13.27      2.80 o 
  -5 -10   4       69.54       62.72      3.87 o 
  -4 -10   4      152.27      153.79      5.57 o 
  -3 -10   4       66.50       69.96      4.12 o 
  -2 -10   4        1.61        1.27      2.02 o 
  -1 -10   4       44.57       48.71      6.04 o 
   0 -10   4       78.17       69.21      5.45 o 
   1 -10   4       74.00       67.27      5.04 o 
   2 -10   4      258.78      275.34      8.92 o 
   3 -10   4        2.39        5.04      3.52 o 
   4 -10   4        0.11        0.37      3.33 o 
 -10  -9   4        5.77        3.07      2.44 o 
  -9  -9   4       28.21       21.02      3.10 o 
  -8  -9   4      112.68      105.72      5.15 o 
  -7  -9   4       19.89       21.34      3.00 o 
  -6  -9   4        2.05       -0.25      2.02 o 
  -5  -9   4       25.62       27.89      2.73 o 
  -4  -9   4       24.70       23.70      2.44 o 
  -3  -9   4        0.04        0.90      1.98 o 
  -2  -9   4        0.07       -1.74      1.74 o 
  -1  -9   4       76.82       76.09      3.73 o 
   0  -9   4       96.89       91.24      4.44 o 
   1  -9   4      139.27      144.53      5.48 o 
   2  -9   4       16.25       19.28      5.56 o 
   3  -9   4       12.98       10.62      5.10 o 
   4  -9   4        0.05        0.28      3.26 o 
   5  -9   4        1.28        5.96      3.62 o 
 -11  -8   4        1.23        4.21      2.67 o 
 -10  -8   4        3.25        0.33      2.15 o 
  -9  -8   4       40.51       46.17      3.59 o 
  -8  -8   4       58.46       59.18      3.95 o 
  -7  -8   4        9.79        8.78      2.29 o 
  -6  -8   4      168.15      156.62      5.69 o 
  -5  -8   4       96.46      105.91      4.11 o 
  -4  -8   4        0.01       -0.60      1.50 o 
  -3  -8   4        0.60        1.77      1.57 o 
  -2  -8   4      764.57      761.56     11.82 o 
  -1  -8   4      231.45      235.64      5.79 o 
   0  -8   4      157.26      151.15      4.76 o 
   1  -8   4       64.31       64.14      3.73 o 
   2  -8   4       73.49       70.77      6.24 o 
   3  -8   4       35.15       24.28      3.34 o 
   4  -8   4        0.13       -2.57      2.57 o 
   5  -8   4        9.45        7.59      5.22 o 
   6  -8   4        0.06       -2.74      2.74 o 
 -11  -7   4        9.27        8.28      2.47 o 
 -10  -7   4       65.48       69.29      4.79 o 
  -9  -7   4      357.63      351.73      8.65 o 
  -8  -7   4       51.85       53.47      3.08 o 
  -7  -7   4        0.00       -0.73      1.54 o 
  -6  -7   4       93.81       82.72      3.52 o 
  -5  -7   4      127.60      127.58      3.31 o 
  -4  -7   4       48.84       55.20      2.45 o 
  -3  -7   4      457.96      450.83      7.20 o 
  -2  -7   4       20.99       22.64      2.04 o 
  -1  -7   4       52.29       51.33      3.31 o 
   0  -7   4       49.79       48.23      2.77 o 
   1  -7   4       71.56       60.00      3.95 o 
   2  -7   4       97.25       96.69      4.23 o 
   3  -7   4       92.03       75.36      4.82 o 
   4  -7   4       10.00       12.76      3.13 o 
   5  -7   4        1.12       -2.43      2.43 o 
   6  -7   4        4.61        0.96      2.83 o 
   7  -7   4        0.38       -2.29      3.13 o 
 -11  -6   4        0.79       -1.90      1.90 o 
 -10  -6   4        3.03        4.11      1.76 o 
  -9  -6   4       18.06       21.59      2.23 o 
  -8  -6   4      503.71      498.71      9.09 o 
  -7  -6   4      956.05      906.30     14.01 o 
  -6  -6   4      202.93      215.68      4.83 o 
  -5  -6   4      294.50      296.33      4.86 o 
  -4  -6   4       61.80       64.62      2.27 o 
  -3  -6   4       28.63       23.60      1.72 o 
  -2  -6   4        9.32        8.65      1.42 o 
  -1  -6   4      818.95      893.62     12.63 o 
   0  -6   4        7.41        8.96      1.54 o 
   1  -6   4       57.47       55.66      2.75 o 
   2  -6   4        8.74        4.76      1.50 o 
   3  -6   4        4.61        2.02      2.38 o 
   4  -6   4       52.69       57.51      5.42 o 
   5  -6   4       11.71        7.89      2.79 o 
   6  -6   4       29.65       26.34      3.86 o 
   7  -6   4       15.07       16.82      3.85 o 
 -11  -5   4       12.97       13.40      3.04 o 
 -10  -5   4       12.54       12.61      1.88 o 
  -9  -5   4      111.45      104.62      3.65 o 
  -8  -5   4       44.76       41.32      2.80 o 
  -7  -5   4      627.72      635.23      9.39 o 
  -6  -5   4      458.51      432.80      6.22 o 
  -5  -5   4      133.18      125.45      3.20 o 
  -4  -5   4       82.96       85.76      2.36 o 
  -3  -5   4       64.57       59.05      1.87 o 
  -2  -5   4       19.74       12.27      1.47 o 
  -1  -5   4      182.79      200.81      4.35 o 
   0  -5   4     1335.02     1271.01     16.40 o 
   1  -5   4      212.58      214.02      4.68 o 
   2  -5   4       30.74       36.02      2.03 o 
   3  -5   4      107.73      119.05      3.44 o 
   4  -5   4      104.61      100.30      3.50 o 
   5  -5   4      131.02      133.35      7.71 o 
   6  -5   4       30.22       22.26      3.40 o 
   7  -5   4        9.77        8.78      3.01 o 
   8  -5   4       54.05       53.05      4.80 o 
 -11  -4   4       12.03        7.85      1.86 o 
 -10  -4   4       44.67       38.21      2.26 o 
  -9  -4   4        0.40        0.85      1.36 o 
  -8  -4   4      363.39      375.76      6.15 o 
  -7  -4   4      318.18      312.34      4.93 o 
  -6  -4   4      470.11      469.61      6.61 o 
  -5  -4   4       48.67       47.13      1.90 o 
  -4  -4   4      397.62      398.64      5.48 o 
  -3  -4   4      595.14      598.99      6.48 o 
  -2  -4   4    13755.26    14254.22    134.40 o 
  -1  -4   4      499.24      492.52      6.86 o 
   0  -4   4      452.88      458.99      6.58 o 
   1  -4   4       21.81       19.75      1.50 o 
   2  -4   4      110.94      106.50      4.56 o 
   3  -4   4      110.85      128.23      3.26 o 
   4  -4   4        0.04       -1.19      1.19 o 
   5  -4   4       14.65       14.55      2.35 o 
   6  -4   4       77.69       87.42      4.12 o 
   7  -4   4        1.50        1.44      2.30 o 
   8  -4   4        4.23        5.04      2.70 o 
   9  -4   4        1.57        1.11      2.70 o 
 -11  -3   4        0.24        1.72      4.72 o 
 -10  -3   4       17.82       11.94      1.59 o 
  -9  -3   4       94.66      100.88      2.71 o 
  -8  -3   4        0.00        2.73      1.02 o 
  -7  -3   4        0.35        0.89      0.87 o 
  -6  -3   4       61.24       59.24      1.84 o 
  -5  -3   4       69.09       75.87      1.73 o 
  -4  -3   4     1652.40     1744.18     19.05 o 
  -3  -3   4     1508.56     1626.05     16.75 o 
  -2  -3   4      255.40      261.82      3.27 o 
  -1  -3   4     3206.79     3215.74     29.80 o 
   0  -3   4      372.74      383.99      4.89 o 
   1  -3   4     1189.05     1183.12     12.85 o 
   2  -3   4        0.07        1.74      0.86 o 
   3  -3   4     1421.78     1465.63     15.68 o 
   4  -3   4       51.98       51.11      3.34 o 
   5  -3   4      101.23      105.17      3.21 o 
   6  -3   4       59.75       61.47      4.36 o 
   7  -3   4      367.93      374.80      8.45 o 
   8  -3   4       29.05       32.87      3.41 o 
   9  -3   4       28.13       24.06      3.40 o 
 -11  -2   4       33.54       39.23      3.73 o 
 -10  -2   4       46.08       44.66      2.82 o 
  -9  -2   4       41.28       33.84      1.94 o 
  -8  -2   4       22.40       18.76      1.31 o 
  -7  -2   4      133.89      127.41      2.91 o 
  -6  -2   4       37.00       36.48      1.39 o 
  -5  -2   4        1.79        1.84      0.65 o 
  -4  -2   4      345.13      352.61      4.83 o 
  -3  -2   4     2287.24     2403.34     21.24 o 
  -2  -2   4      170.07      180.18      2.66 o 
  -1  -2   4     4136.56     4075.05     37.89 o 
   0  -2   4      120.41      124.37      2.16 o 
   1  -2   4      101.63      101.31      2.38 o 
   2  -2   4      608.48      546.66      6.56 o 
   3  -2   4     1800.19     1867.90     20.37 o 
   4  -2   4      512.63      488.63      6.61 o 
   5  -2   4       89.52       88.84      2.99 o 
   6  -2   4      364.73      380.37     11.55 o 
   7  -2   4       52.72       48.88      2.96 o 
   8  -2   4      146.04      139.43      4.77 o 
   9  -2   4       14.46       18.46      2.88 o 
  10  -2   4       50.20       57.45      4.08 o 
 -11  -1   4        0.04        0.81      2.07 o 
 -10  -1   4      269.90      273.87      5.52 o 
  -9  -1   4        9.85        8.30      1.38 o 
  -8  -1   4      138.20      119.90      2.71 o 
  -7  -1   4       30.41       38.67      1.47 o 
  -6  -1   4      194.93      180.95      3.03 o 
  -5  -1   4      173.11      194.79      3.11 o 
  -4  -1   4      346.26      309.72      4.29 o 
  -3  -1   4        0.02        0.36      0.44 o 
  -2  -1   4      603.25      614.59      6.43 o 
  -1  -1   4     4367.29     4157.44     35.80 o 
   0  -1   4     1386.78     1319.53     12.08 o 
   1  -1   4     1056.30     1018.34     10.76 o 
   2  -1   4      311.42      301.12      4.03 o 
   3  -1   4       23.64       19.43      1.12 o 
   4  -1   4       12.10        6.42      1.05 o 
   5  -1   4      316.15      328.59      4.82 o 
   6  -1   4       92.91       95.86      2.74 o 
   7  -1   4      396.78      391.32      6.93 o 
   8  -1   4        8.64        7.71      2.45 o 
   9  -1   4       91.45       99.89      3.88 o 
  10  -1   4        3.40        7.42      2.47 o 
 -11   0   4        0.79        0.68      1.86 o 
 -10   0   4        1.38        1.41      1.50 o 
  -9   0   4        1.58        2.74      1.38 o 
  -8   0   4        1.69        2.33      1.10 o 
  -7   0   4       25.53       26.11      1.46 o 
  -6   0   4       43.34       48.53      1.59 o 
  -5   0   4       46.45       44.13      2.07 o 
  -4   0   4      726.50      803.46      8.09 o 
  -3   0   4       81.60       89.30      1.94 o 
  -2   0   4       97.39       88.98      1.56 o 
  -1   0   4     2096.48     1979.74     18.39 o 
   0   0   4      350.18      350.36      3.85 o 
   1   0   4      140.73      144.59      2.06 o 
   2   0   4       58.61       62.30      1.44 o 
   3   0   4      482.15      490.57      5.71 o 
   4   0   4      153.96      169.56      3.52 o 
   5   0   4      495.51      492.82      6.43 o 
   6   0   4       26.04       23.78      1.37 o 
   7   0   4      420.09      413.00      6.44 o 
   8   0   4       10.33       10.39      1.41 o 
   9   0   4        3.40        1.62      1.55 o 
  10   0   4        0.06       -0.44      2.31 o 
 -10   1   4        0.61        2.71      1.69 o 
  -9   1   4       22.48       26.31      2.12 o 
  -8   1   4        1.95       -0.07      1.29 o 
  -7   1   4       11.72       13.78      1.38 o 
  -6   1   4        2.27        0.88      0.86 o 
  -5   1   4        9.90       13.20      2.27 o 
  -4   1   4        0.50        0.43      0.64 o 
  -3   1   4     2582.09     2637.76     29.67 o 
  -2   1   4     1511.24     1417.55     13.45 o 
  -1   1   4      208.16      194.59      2.78 o 
   0   1   4       23.09       20.76      1.09 o 
   1   1   4       21.96       21.95      1.32 o 
   2   1   4      612.93      553.71      5.27 o 
   3   1   4      226.70      252.83      5.17 o 
   4   1   4     1237.53     1183.53     11.43 o 
   5   1   4     1905.40     1888.57     20.26 o 
   6   1   4       44.76       42.79      1.48 o 
   7   1   4      403.23      389.97      5.52 o 
   8   1   4       25.48       29.22      2.16 o 
   9   1   4      160.13      154.13      3.78 o 
  10   1   4        1.21        0.23      1.51 o 
  11   1   4        5.58        8.56      1.89 o 
 -10   2   4        2.78        6.26      2.39 o 
  -9   2   4        9.21        6.36      1.93 o 
  -8   2   4        6.48        3.66      1.77 o 
  -7   2   4        8.35        8.81      1.47 o 
  -6   2   4      255.31      256.40      4.97 o 
  -5   2   4       47.48       58.53      1.98 o 
  -4   2   4      273.53      276.94      4.07 o 
  -3   2   4       25.08       23.75      1.09 o 
  -2   2   4      717.90      713.75      7.84 o 
  -1   2   4      462.30      443.57      4.99 o 
   0   2   4        5.44        4.59      0.72 o 
   1   2   4    12507.19    11772.77    104.39 o 
   2   2   4     5752.19     5484.21     46.80 o 
   3   2   4      513.19      516.59      5.51 o 
   4   2   4      151.55      134.46      2.08 o 
   5   2   4       23.19       23.66      1.03 o 
   6   2   4        0.03        1.12      0.94 o 
   7   2   4        7.69       10.73      1.27 o 
   8   2   4      129.19      134.52      3.20 o 
   9   2   4      101.63      105.39      4.02 o 
  10   2   4       21.07       21.11      1.69 o 
  11   2   4        0.01       -2.25      2.56 o 
 -10   3   4        0.00       -2.38      2.38 o 
  -9   3   4       17.31       14.09      2.75 o 
  -8   3   4        0.29       -0.39      1.91 o 
  -7   3   4        0.02        0.60      1.61 o 
  -6   3   4      594.86      586.13      9.42 o 
  -5   3   4       34.48       32.37      1.84 o 
  -4   3   4      286.47      281.63      5.23 o 
  -3   3   4      229.54      243.54      3.97 o 
  -2   3   4       57.09       55.91      1.63 o 
  -1   3   4      132.96      144.59      2.58 o 
   0   3   4      266.53      253.75      3.25 o 
   1   3   4      305.79      294.19      3.54 o 
   2   3   4       79.94       74.35      1.71 o 
   3   3   4     5894.89     5944.81     53.55 o 
   4   3   4      660.48      677.94      7.02 o 
   5   3   4       67.76       79.92      1.70 o 
   6   3   4        2.57        0.93      0.70 o 
   7   3   4        4.70        5.74      1.10 o 
   8   3   4       65.41       60.55      2.63 o 
   9   3   4        3.96        4.67      1.76 o 
  10   3   4       20.53       22.65      2.43 o 
  11   3   4       22.99       18.64      8.60 o 
  -9   4   4       10.71       14.02      6.80 o 
  -8   4   4        3.08       -2.20      2.20 o 
  -7   4   4       90.08       99.39      6.07 o 
  -6   4   4       92.23       97.27      3.94 o 
  -5   4   4      600.08      602.30      9.03 o 
  -4   4   4      117.12      123.57      2.98 o 
  -3   4   4      529.55      506.60      8.07 o 
  -2   4   4      254.46      253.58      3.93 o 
  -1   4   4      200.59      193.79      3.31 o 
   0   4   4      297.01      307.50      4.35 o 
   1   4   4      361.02      353.04      4.72 o 
   2   4   4       19.41       26.26      1.18 o 
   3   4   4      110.33      107.25      2.64 o 
   4   4   4      523.13      598.44      8.81 o 
   5   4   4       59.23       64.43      1.66 o 
   6   4   4      423.26      420.93      6.60 o 
   7   4   4       12.55       13.91      1.03 o 
   8   4   4      117.47      120.52      2.64 o 
   9   4   4      243.05      242.04      6.14 o 
  10   4   4        4.53        3.54      1.42 o 
  11   4   4       11.54        4.36      5.26 o 
  -9   5   4        5.28        5.17      2.95 o 
  -8   5   4        0.50        0.21      2.51 o 
  -7   5   4       54.65       44.60      3.86 o 
  -6   5   4        0.24        3.96      2.03 o 
  -5   5   4       94.89      104.43      4.52 o 
  -4   5   4        0.75        2.43      1.27 o 
  -3   5   4        2.51        3.90      1.49 o 
  -2   5   4     1081.51     1100.43     12.33 o 
  -1   5   4       27.18       20.59      1.36 o 
   0   5   4       25.66       36.12      1.67 o 
   1   5   4     2698.41     2660.90     28.42 o 
   2   5   4      284.74      281.65      4.94 o 
   3   5   4      539.92      565.33      6.81 o 
   4   5   4        7.03       16.35      1.12 o 
   5   5   4      812.75      840.09      9.38 o 
   6   5   4       80.18       72.85      2.22 o 
   7   5   4       10.61       13.42      1.14 o 
   8   5   4       23.99       27.19      2.26 o 
   9   5   4       61.36       64.31      2.17 o 
  10   5   4      136.86      127.49      3.32 o 
  11   5   4       76.06       73.82      3.69 o 
  -8   6   4       29.72       50.64      4.73 o 
  -7   6   4        3.02        2.63      2.70 o 
  -6   6   4      268.00      283.82      8.96 o 
  -5   6   4       46.83       42.45      3.81 o 
  -4   6   4       20.96       17.29      2.16 o 
  -3   6   4      200.43      198.63      4.35 o 
  -2   6   4       96.89       91.43      3.03 o 
  -1   6   4       26.52       30.10      1.79 o 
   0   6   4     1290.61     1344.06     15.75 o 
   1   6   4      651.90      620.70      9.05 o 
   2   6   4        0.23        0.61      0.93 o 
   3   6   4      249.19      279.59      4.30 o 
   4   6   4        6.15        2.99      0.86 o 
   5   6   4      166.98      182.89      3.40 o 
   6   6   4        7.59        7.58      1.07 o 
   7   6   4      338.94      360.88      6.91 o 
   8   6   4      287.23      267.93      4.97 o 
   9   6   4       28.45       29.10      1.99 o 
  10   6   4        0.00       -0.67      1.42 o 
  11   6   4        1.72        0.26      1.42 o 
  -7   7   4      100.60      123.17      6.62 o 
  -6   7   4       43.25       44.95      4.54 o 
  -5   7   4       89.63       81.45      6.43 o 
  -4   7   4        2.67        4.11      2.38 o 
  -3   7   4       96.15       94.85      3.47 o 
  -2   7   4        6.60        7.94      1.49 o 
  -1   7   4        0.00        1.49      1.19 o 
   0   7   4      273.64      310.01      5.95 o 
   1   7   4      439.63      482.56      7.83 o 
   2   7   4        1.98        2.82      1.09 o 
   3   7   4       11.81       13.41      1.31 o 
   4   7   4      476.99      524.19      9.61 o 
   5   7   4        5.63        6.20      1.12 o 
   6   7   4        0.05        0.49      0.83 o 
   7   7   4       92.13       90.13      2.96 o 
   8   7   4       10.88       12.49      1.80 o 
   9   7   4        7.21        8.13      1.96 o 
  10   7   4       47.02       58.57      2.81 o 
  11   7   4        0.01        0.64      1.53 o 
  -7   8   4       32.81       24.44      4.27 o 
  -6   8   4        0.00        1.49      2.81 o 
  -5   8   4      106.74      105.13      6.20 o 
  -4   8   4        2.13        4.38      3.13 o 
  -3   8   4       83.78       76.18      3.78 o 
  -2   8   4        6.16        2.18      1.74 o 
  -1   8   4       84.91       95.70      3.49 o 
   0   8   4        0.44        2.60      1.36 o 
   1   8   4      109.15      106.07      3.48 o 
   2   8   4       39.41       38.10      2.30 o 
   3   8   4       67.06       65.67      2.64 o 
   4   8   4        4.22        5.93      1.32 o 
   5   8   4       12.94        9.29      1.41 o 
   6   8   4       83.78       89.91      2.71 o 
   7   8   4       49.92       43.05      2.70 o 
   8   8   4       52.66       48.94      2.80 o 
   9   8   4        9.39       12.10      4.36 o 
  10   8   4       48.25       45.14      2.89 o 
  11   8   4       41.55       33.76      3.08 o 
  -6   9   4        3.31        4.14      3.25 o 
  -5   9   4        0.99       -1.48      2.70 o 
  -4   9   4       40.12       35.40      4.40 o 
  -3   9   4       12.12       15.71      2.98 o 
  -2   9   4        0.61        1.59      2.04 o 
  -1   9   4       45.90       45.16      3.24 o 
   0   9   4        1.81        1.19      1.54 o 
   1   9   4        3.85        3.30      1.55 o 
   2   9   4       18.96       12.69      1.85 o 
   3   9   4       19.39       19.58      1.95 o 
   4   9   4       21.34       25.99      2.18 o 
   5   9   4      109.04      114.39      3.38 o 
   6   9   4        1.85        0.54      1.38 o 
   7   9   4        0.68       -1.53      1.53 o 
   8   9   4      178.25      172.73      5.94 o 
   9   9   4      270.56      302.03      8.06 o 
  10   9   4       19.21       17.82      2.78 o 
  11   9   4       12.30       15.87      2.70 o 
  -5  10   4       18.17       28.02      4.72 o 
  -4  10   4       13.53        9.33      3.40 o 
  -3  10   4        5.80        0.46      2.79 o 
  -2  10   4        0.94       -2.11      2.36 o 
  -1  10   4       41.90       43.29      3.46 o 
   0  10   4       16.97       22.91      2.97 o 
   1  10   4        5.95        0.09      1.73 o 
   2  10   4       82.47       70.50      3.87 o 
   3  10   4       71.79       75.94      3.83 o 
   4  10   4       83.59       75.79      3.75 o 
   5  10   4      139.89      140.69      4.84 o 
   6  10   4        2.25        0.44      2.12 o 
   7  10   4       64.48       70.06      4.35 o 
   8  10   4        8.74        5.74      2.34 o 
   9  10   4       34.28       35.33      3.52 o 
  10  10   4        4.63        2.88      2.69 o 
  11  10   4       17.77       24.33      3.19 o 
  -4  11   4        2.25        8.76      4.53 o 
  -3  11   4        3.69       -1.48      3.05 o 
  -2  11   4       16.08       16.39      3.31 o 
  -1  11   4      124.59      129.65      5.53 o 
   0  11   4        0.43        2.45      2.13 o 
   1  11   4        5.02        2.96      2.28 o 
   2  11   4        0.03       -1.42      1.92 o 
   3  11   4        0.78        2.25      2.11 o 
   4  11   4      604.29      625.80     11.90 o 
   5  11   4       95.98      102.49      7.38 o 
   6  11   4       11.88       14.07      2.82 o 
   7  11   4        0.68       -0.60      2.09 o 
   8  11   4      107.77      103.45      5.42 o 
   9  11   4       14.70       13.69      3.00 o 
  10  11   4        9.39        8.58      3.28 o 
  -3  12   4        4.23        1.69      3.68 o 
  -2  12   4       81.36       82.41      8.44 o 
  -1  12   4        2.38        2.25      3.23 o 
   0  12   4       12.29        8.31      3.24 o 
   1  12   4       41.38       37.84      4.18 o 
   2  12   4        7.12        6.10      2.79 o 
   3  12   4        7.01        6.05      2.56 o 
   4  12   4      497.67      529.68     11.11 o 
   5  12   4        5.48        6.83      2.69 o 
   6  12   4       14.57       18.63      3.28 o 
   7  12   4       42.03       49.27      4.42 o 
   8  12   4       28.65       33.74      3.92 o 
   9  12   4       21.90       20.73      3.39 o 
  10  12   4       15.74       16.33      5.52 o 
  -2  13   4       21.45       21.29      5.98 o 
  -1  13   4        5.12        0.10      3.61 o 
   0  13   4        0.92        0.09      3.48 o 
   1  13   4       10.91       11.16      3.33 o 
   2  13   4        0.94        5.92      3.36 o 
   3  13   4      175.32      170.19      7.28 o 
   4  13   4        7.69        7.06      3.59 o 
   5  13   4       86.87       88.31      8.11 o 
   6  13   4        2.77        3.23      2.72 o 
   7  13   4        1.34        5.13      2.81 o 
   8  13   4        2.34        1.47      2.64 o 
   9  13   4       42.64       49.36      6.90 o 
   0  14   4        9.43        1.95      3.70 o 
   1  14   4        4.95        3.17      5.56 o 
   2  14   4       11.78       13.28      5.21 o 
   3  14   4       71.50       78.11      6.70 o 
   4  14   4       12.23       15.52      4.12 o 
   5  14   4       54.98       56.55      7.34 o 
   6  14   4        1.24        6.23      2.91 o 
   7  14   4        2.94        6.91      2.99 o 
   8  14   4       31.46       46.71      5.02 o 
   3  15   4        4.43        2.76      3.89 o 
   4  15   4        0.64       -3.36      3.36 o 
   5  15   4        0.42        2.62     11.71 o 
  -6 -13   5       37.11       52.68      9.80 o 
  -5 -13   5       14.98       18.89      4.45 o 
  -4 -13   5       13.35        9.36      5.25 o 
  -3 -13   5       14.96       14.49      4.54 o 
  -2 -13   5        0.01       -1.58      4.99 o 
  -8 -12   5        8.31        5.77      3.67 o 
  -7 -12   5        5.99        8.91      3.14 o 
  -6 -12   5       29.24       19.29      3.46 o 
  -5 -12   5       33.55       37.73      4.32 o 
  -4 -12   5        0.14       -2.97      2.97 o 
  -3 -12   5        7.47        5.58      3.51 o 
  -2 -12   5        7.93        8.55      3.45 o 
  -1 -12   5        0.00       -2.37      2.95 o 
   0 -12   5        6.47        1.19      4.73 o 
   1 -12   5       16.32       16.12      4.59 o 
  -9 -11   5        0.07       -1.22      2.77 o 
  -8 -11   5        0.33       -0.88      2.44 o 
  -7 -11   5       18.65       22.94      5.90 o 
  -6 -11   5        6.36        7.96      2.73 o 
  -5 -11   5        1.63       -1.05      2.32 o 
  -4 -11   5       16.49       22.90      3.50 o 
  -3 -11   5       13.72       10.23      3.10 o 
  -2 -11   5      130.00      146.93      6.89 o 
  -1 -11   5        3.68       -0.13      2.62 o 
   0 -11   5       34.07       29.65      4.11 o 
   1 -11   5        7.95        3.35      4.24 o 
   2 -11   5        1.68        2.91      4.63 o 
  -9 -10   5       10.17       13.39      3.08 o 
  -8 -10   5       35.59       39.85      6.38 o 
  -7 -10   5       37.53       32.82      3.97 o 
  -6 -10   5       36.17       34.97      3.79 o 
  -5 -10   5        2.79        3.91      2.41 o 
  -4 -10   5       40.25       35.08      3.26 o 
  -3 -10   5       57.53       71.35      5.29 o 
  -2 -10   5      176.44      167.70      6.80 o 
  -1 -10   5        0.27        1.40      2.69 o 
   0 -10   5        0.17       -0.24      2.69 o 
   1 -10   5       67.92       72.30      6.17 o 
   2 -10   5        3.44       -0.67      4.10 o 
   3 -10   5       13.15        8.89      3.65 o 
   4 -10   5       47.23       46.64      7.43 o 
 -10  -9   5       42.19       45.01      4.55 o 
  -9  -9   5       94.38       98.23      5.31 o 
  -8  -9   5       42.01       42.53      3.87 o 
  -7  -9   5       10.41        8.46      2.60 o 
  -6  -9   5        7.01        7.20      2.43 o 
  -5  -9   5      128.80      138.43      5.09 o 
  -4  -9   5        0.26        1.99      1.82 o 
  -3  -9   5       48.43       37.09      3.30 o 
  -2  -9   5       44.82       46.48      3.55 o 
  -1  -9   5      148.58      156.88      5.23 o 
   0  -9   5        7.64        7.51      2.69 o 
   1  -9   5      112.71      118.93      6.60 o 
   2  -9   5       79.76       90.30      6.64 o 
   3  -9   5       35.04       35.93      4.92 o 
   4  -9   5       16.41       15.33      4.11 o 
   5  -9   5        0.47        2.47      3.58 o 
 -10  -8   5       13.85       17.91      3.04 o 
  -9  -8   5       19.58       22.97      3.19 o 
  -8  -8   5       56.93       42.19      3.59 o 
  -7  -8   5      126.58      120.09      5.27 o 
  -6  -8   5       25.39       22.19      2.92 o 
  -5  -8   5       26.00       27.39      2.42 o 
  -4  -8   5       87.22       91.24      3.62 o 
  -3  -8   5      193.60      199.05      8.08 o 
  -2  -8   5        2.00        2.63      1.77 o 
  -1  -8   5       31.23       26.77      2.59 o 
   0  -8   5       48.33       50.96      3.20 o 
   1  -8   5      251.67      271.48      7.24 o 
   2  -8   5       23.93       27.63      3.09 o 
   3  -8   5      126.42      125.43      6.81 o 
   4  -8   5        6.96        5.22      3.67 o 
   5  -8   5        9.17        6.19      3.43 o 
   6  -8   5        6.03        6.70      3.62 o 
 -11  -7   5        3.97        1.83      2.37 o 
 -10  -7   5       13.66       11.51      2.64 o 
  -9  -7   5       51.36       56.80      3.80 o 
  -8  -7   5       55.85       59.28      5.17 o 
  -7  -7   5       21.57       20.02      3.00 o 
  -6  -7   5       37.41       29.34      2.57 o 
  -5  -7   5       28.09       30.29      2.10 o 
  -4  -7   5      141.35      143.80      4.23 o 
  -3  -7   5      158.46      153.99      4.84 o 
  -2  -7   5      132.03      128.81      4.03 o 
  -1  -7   5      952.74      941.55     13.73 o 
   0  -7   5       91.44       81.40      3.49 o 
   1  -7   5      181.20      194.84      5.81 o 
   2  -7   5      124.17      119.69      4.73 o 
   3  -7   5       15.73       10.93      2.75 o 
   4  -7   5        0.99       -0.51      2.45 o 
   5  -7   5       38.15       39.20      4.59 o 
   6  -7   5        6.07        4.67      3.52 o 
 -11  -6   5        6.28        2.72      2.31 o 
 -10  -6   5        9.32        7.82      2.28 o 
  -9  -6   5      172.36      168.98      4.95 o 
  -8  -6   5        4.52        2.09      1.69 o 
  -7  -6   5      239.74      224.26      5.69 o 
  -6  -6   5      214.32      227.40      6.25 o 
  -5  -6   5        0.08       -0.50      1.04 o 
  -4  -6   5        2.32        2.24      1.16 o 
  -3  -6   5       42.21       39.76      1.94 o 
  -2  -6   5       72.71       65.48      3.44 o 
  -1  -6   5     1074.92     1057.32     14.57 o 
   0  -6   5      117.23      110.73      3.65 o 
   1  -6   5      135.96      131.16      4.61 o 
   2  -6   5      225.82      228.17      6.02 o 
   3  -6   5        3.07        4.97      1.92 o 
   4  -6   5        1.49        3.52      2.60 o 
   5  -6   5       16.54        9.34      2.99 o 
   6  -6   5        1.83        1.70      2.94 o 
   7  -6   5        5.85        8.76      4.37 o 
 -11  -5   5        5.51        7.58      2.19 o 
 -10  -5   5        0.42        0.20      1.64 o 
  -9  -5   5        0.10        0.13      2.11 o 
  -8  -5   5       54.24       56.34      2.89 o 
  -7  -5   5      235.45      232.88      6.59 o 
  -6  -5   5      101.90      107.10      2.72 o 
  -5  -5   5       79.44       72.46      2.54 o 
  -4  -5   5      472.17      474.83      6.59 o 
  -3  -5   5      313.19      374.32      4.94 o 
  -2  -5   5      103.82      112.02      3.38 o 
  -1  -5   5     1547.06     1511.44     19.12 o 
   0  -5   5        4.69        6.69      1.52 o 
   1  -5   5      522.44      505.03      8.29 o 
   2  -5   5       32.13       32.54      2.07 o 
   3  -5   5       72.15       72.17      3.07 o 
   4  -5   5       28.71       31.21      3.00 o 
   5  -5   5       46.23       53.18      4.31 o 
   6  -5   5        0.39        1.32      2.62 o 
   7  -5   5       65.77       55.12      4.67 o 
   8  -5   5       42.48       35.22      4.45 o 
 -11  -4   5       10.95       15.93      2.56 o 
 -10  -4   5      117.75      126.24      4.05 o 
  -9  -4   5      250.74      241.50      5.69 o 
  -8  -4   5      232.54      244.12      5.29 o 
  -7  -4   5      113.49      110.15      2.93 o 
  -6  -4   5       45.14       55.23      2.02 o 
  -5  -4   5       93.02      112.18      2.57 o 
  -4  -4   5       32.37       26.55      1.46 o 
  -3  -4   5      745.96      731.09      8.23 o 
  -2  -4   5     1218.93     1278.49     14.01 o 
  -1  -4   5     1405.44     1408.87     15.28 o 
   0  -4   5      298.50      324.52      5.38 o 
   1  -4   5      202.54      198.92      4.11 o 
   2  -4   5      203.92      227.30      3.96 o 
   3  -4   5       10.25       16.48      1.62 o 
   4  -4   5        0.12       -1.22      1.22 o 
   5  -4   5       36.70       34.92      3.80 o 
   6  -4   5        6.08        1.01      2.97 o 
   7  -4   5        6.95        4.21      2.60 o 
   8  -4   5        1.79        0.48      2.60 o 
 -11  -3   5       71.14       74.34      3.87 o 
 -10  -3   5        1.88        1.39      1.56 o 
  -9  -3   5      335.92      345.64      6.56 o 
  -8  -3   5       28.48       29.79      1.79 o 
  -7  -3   5      348.15      326.31      5.61 o 
  -6  -3   5      355.48      356.29      5.44 o 
  -5  -3   5        0.15       -0.56      0.56 o 
  -4  -3   5      103.35      104.20      2.35 o 
  -3  -3   5      259.90      296.23      3.85 o 
  -2  -3   5     3570.54     3629.78     30.41 o 
  -1  -3   5       31.98       27.67      1.44 o 
   0  -3   5     1199.72     1237.49     14.37 o 
   1  -3   5       13.77       24.44      1.69 o 
   2  -3   5      130.15      133.16      2.94 o 
   3  -3   5      721.35      752.14     10.90 o 
   4  -3   5      274.62      278.62      4.65 o 
   5  -3   5       15.22       14.11      1.50 o 
   6  -3   5       11.82       14.56      2.34 o 
   7  -3   5       41.21       44.18      3.85 o 
   8  -3   5       61.83       64.12      4.54 o 
   9  -3   5        4.81        4.60      2.77 o 
 -11  -2   5       64.38       72.02      3.49 o 
 -10  -2   5       39.50       40.01      2.37 o 
  -9  -2   5        0.01        1.06      1.40 o 
  -8  -2   5       41.15       48.83      2.05 o 
  -7  -2   5        3.79        2.99      1.09 o 
  -6  -2   5      101.36      102.90      2.51 o 
  -5  -2   5      912.83      976.04      9.96 o 
  -4  -2   5       86.43       99.72      2.12 o 
  -3  -2   5      851.14      885.89      9.23 o 
  -2  -2   5      126.33      157.68      2.96 o 
  -1  -2   5      303.46      293.43      4.24 o 
   0  -2   5      694.96      708.15      8.03 o 
   1  -2   5     2356.81     2283.79     24.63 o 
   2  -2   5     1676.46     1714.94     17.77 o 
   3  -2   5        5.86        9.07      1.17 o 
   4  -2   5       27.71       26.47      1.59 o 
   5  -2   5       81.88       77.78      2.69 o 
   6  -2   5        8.06        7.10      1.52 o 
   7  -2   5        5.95        2.49      1.91 o 
   8  -2   5      152.47      165.01      6.38 o 
   9  -2   5       27.27       27.79      6.10 o 
 -11  -1   5        0.81        2.66      2.09 o 
 -10  -1   5      180.55      187.58      5.45 o 
  -9  -1   5       20.53       18.88      1.87 o 
  -8  -1   5        0.90        1.66      1.41 o 
  -7  -1   5       60.14       70.38      2.30 o 
  -6  -1   5       16.68       12.48      1.20 o 
  -5  -1   5      315.26      329.59      4.42 o 
  -4  -1   5        0.10        1.35      0.46 o 
  -3  -1   5       31.56       34.83      1.29 o 
  -2  -1   5      197.63      200.78      2.91 o 
  -1  -1   5     1706.10     1684.92     17.89 o 
   0  -1   5     1136.64     1137.61     10.80 o 
   1  -1   5      910.77      888.05     10.46 o 
   2  -1   5     1042.45     1065.22     11.44 o 
   3  -1   5        7.82       12.44      1.12 o 
   4  -1   5      246.71      279.07      4.40 o 
   5  -1   5        4.22        5.83      1.27 o 
   6  -1   5      215.87      214.77      4.83 o 
   7  -1   5      540.40      525.76      8.86 o 
   8  -1   5       12.20        9.99      2.10 o 
   9  -1   5       11.35       12.76      2.22 o 
  10  -1   5       16.51       23.44      3.33 o 
 -10   0   5        0.26        1.87      1.68 o 
  -9   0   5       98.62      102.72      3.55 o 
  -8   0   5      122.66      113.55      3.17 o 
  -7   0   5        9.42        9.30      1.34 o 
  -6   0   5      116.22      120.58      3.29 o 
  -5   0   5        2.64        2.76      0.99 o 
  -4   0   5      229.84      255.50      5.29 o 
  -3   0   5       68.44       76.76      1.93 o 
  -2   0   5       67.26       68.77      1.89 o 
  -1   0   5      103.21      104.11      2.12 o 
   0   0   5     1961.27     1922.89     17.23 o 
   1   0   5     2262.64     2285.93     21.40 o 
   2   0   5       21.19       22.78      1.11 o 
   3   0   5       44.47       42.93      1.45 o 
   4   0   5     2873.75     2855.46     30.23 o 
   5   0   5      497.00      463.91      7.92 o 
   6   0   5      168.09      169.40      3.79 o 
   7   0   5      357.42      335.00      5.87 o 
   8   0   5       99.63      103.39      3.29 o 
   9   0   5       28.54       31.43      3.41 o 
  10   0   5        0.83        0.62      1.84 o 
 -10   1   5        4.17        3.76      1.90 o 
  -9   1   5       45.84       45.08      2.65 o 
  -8   1   5       38.27       35.62      2.36 o 
  -7   1   5       85.74       88.42      2.88 o 
  -6   1   5      126.21      120.97      2.92 o 
  -5   1   5      218.51      215.43      3.58 o 
  -4   1   5       92.83      104.87      2.74 o 
  -3   1   5      728.27      777.59      9.17 o 
  -2   1   5     4419.28     4497.64     43.18 o 
  -1   1   5      227.62      222.80      3.91 o 
   0   1   5       11.41       10.10      0.75 o 
   1   1   5      152.55      148.06      2.36 o 
   2   1   5      420.00      446.12      5.02 o 
   3   1   5       12.65       16.13      1.05 o 
   4   1   5      139.46      143.13      3.08 o 
   5   1   5      290.66      286.82      4.02 o 
   6   1   5       10.32        7.29      1.17 o 
   7   1   5      123.48      129.13      3.50 o 
   8   1   5       10.25       10.65      1.60 o 
   9   1   5       15.02        9.93      1.80 o 
  10   1   5       27.14       33.36      2.37 o 
  11   1   5        0.00        0.70      1.84 o 
 -10   2   5        4.92        3.90      2.37 o 
  -9   2   5       41.18       46.52      3.02 o 
  -8   2   5        6.15        3.09      2.07 o 
  -7   2   5       86.84       75.64      3.19 o 
  -6   2   5        4.67        6.10      1.36 o 
  -5   2   5        0.02       -0.52      0.88 o 
  -4   2   5       23.51       21.78      1.55 o 
  -3   2   5       41.93       57.96      2.50 o 
  -2   2   5       47.99       48.42      1.67 o 
  -1   2   5       39.56       30.14      1.30 o 
   0   2   5     7354.56     7035.80     59.79 o 
   1   2   5      175.59      145.89      2.40 o 
   2   2   5        3.09        3.52      0.72 o 
   3   2   5       31.78       29.11      1.12 o 
   4   2   5     1406.61     1398.08     15.43 o 
   5   2   5      482.38      481.72      5.80 o 
   6   2   5      981.75      976.45     11.41 o 
   7   2   5      154.29      141.44      3.28 o 
   8   2   5      300.90      293.55      5.97 o 
   9   2   5        0.34       -0.50      1.42 o 
  10   2   5       29.82       32.07      2.26 o 
  11   2   5        8.05        6.41      3.13 o 
  -9   3   5        0.40        0.93      2.20 o 
  -8   3   5       31.57       34.58      2.78 o 
  -7   3   5       39.14       44.78      2.89 o 
  -6   3   5       78.40       85.86      3.18 o 
  -5   3   5        1.65        1.43      0.94 o 
  -4   3   5      714.59      726.64      9.12 o 
  -3   3   5     2732.31     2785.43     29.61 o 
  -2   3   5       79.29       92.40      2.19 o 
  -1   3   5      792.48      771.63      9.38 o 
   0   3   5      668.76      663.60      6.86 o 
   1   3   5      114.65      109.76      2.35 o 
   2   3   5      172.16      178.43      2.91 o 
   3   3   5      984.47      928.18     10.09 o 
   4   3   5      110.75      122.51      2.51 o 
   5   3   5        4.19        4.32      0.73 o 
   6   3   5      143.89      127.45      2.64 o 
   7   3   5      646.88      666.41      8.32 o 
   8   3   5        0.07       -0.05      0.98 o 
   9   3   5       12.76       13.46      1.37 o 
  10   3   5      117.41      123.78      3.49 o 
  11   3   5       19.63       14.73      3.66 o 
  -9   4   5        1.22        1.84      2.46 o 
  -8   4   5        7.59        4.68      3.23 o 
  -7   4   5        1.65        0.67      1.92 o 
  -6   4   5       11.23       12.91      2.27 o 
  -5   4   5      149.07      154.23      3.88 o 
  -4   4   5       53.02       57.74      2.15 o 
  -3   4   5       38.39       31.67      1.68 o 
  -2   4   5     2424.35     2497.67     25.14 o 
  -1   4   5     1696.49     1757.04     23.46 o 
   0   4   5     3146.69     3200.39     31.58 o 
   1   4   5       55.42       52.66      1.74 o 
   2   4   5      476.11      481.73      6.01 o 
   3   4   5        9.27       11.66      0.94 o 
   4   4   5      169.34      184.39      3.08 o 
   5   4   5     1121.23     1146.61     13.31 o 
   6   4   5        9.07        6.75      1.02 o 
   7   4   5       85.54       82.68      2.75 o 
   8   4   5      101.73       95.84      3.77 o 
   9   4   5       12.41       11.51      1.38 o 
  10   4   5       42.33       36.78      4.28 o 
  11   4   5        9.58        7.55      3.12 o 
  -9   5   5        2.54        3.87      3.50 o 
  -8   5   5       17.64       12.47      2.98 o 
  -7   5   5       14.97       11.92      2.99 o 
  -6   5   5        6.18        5.66      2.51 o 
  -5   5   5      152.79      157.04      5.34 o 
  -4   5   5      704.41      720.40      9.71 o 
  -3   5   5      607.91      621.20      9.60 o 
  -2   5   5      299.93      342.65      5.16 o 
  -1   5   5       13.06       17.99      1.36 o 
   0   5   5      278.52      293.10      4.82 o 
   1   5   5        6.09       11.11      1.22 o 
   2   5   5     1729.48     1686.97     18.84 o 
   3   5   5      454.12      502.81      7.43 o 
   4   5   5      168.35      179.84      3.21 o 
   5   5   5      181.30      209.46      4.06 o 
   6   5   5        4.42        3.64      0.89 o 
   7   5   5       60.58       53.28      2.09 o 
   8   5   5        5.18        4.31      1.22 o 
   9   5   5       98.38       82.20      2.99 o 
  10   5   5        3.01        1.85      1.38 o 
  11   5   5        0.17       -1.12      2.35 o 
  -8   6   5       19.03       20.24      3.85 o 
  -7   6   5       42.97       53.20      4.55 o 
  -6   6   5        0.00        0.22      2.37 o 
  -5   6   5        6.76        9.87      2.79 o 
  -4   6   5     1226.20     1283.57     17.03 o 
  -3   6   5      147.31      145.61      3.82 o 
  -2   6   5       72.38       74.22      2.84 o 
  -1   6   5      538.16      545.37      7.83 o 
   0   6   5      837.30      828.17     11.52 o 
   1   6   5      169.61      175.36      4.76 o 
   2   6   5      533.02      557.96      8.39 o 
   3   6   5      917.07      963.96     10.98 o 
   4   6   5      272.87      280.83      4.45 o 
   5   6   5       27.16       31.03      1.54 o 
   6   6   5       91.98       89.13      2.47 o 
   7   6   5       84.31       75.48      2.97 o 
   8   6   5       14.37       16.43      1.64 o 
   9   6   5        1.34        0.30      1.59 o 
  10   6   5       56.78       50.63      3.04 o 
  11   6   5        0.29       -1.45      1.45 o 
  -7   7   5       48.00       53.44      5.20 o 
  -6   7   5        7.23       14.90      3.81 o 
  -5   7   5      121.18      113.00      5.93 o 
  -4   7   5       57.66       58.15      4.55 o 
  -3   7   5        0.20       -1.94      1.94 o 
  -2   7   5       41.58       44.42      2.32 o 
  -1   7   5        1.43        0.65      1.19 o 
   0   7   5       33.56       36.55      2.25 o 
   1   7   5      435.66      390.04      6.86 o 
   2   7   5        0.50       -0.61      0.92 o 
   3   7   5        7.27        5.46      1.14 o 
   4   7   5       60.16       70.76      2.62 o 
   5   7   5       26.00       23.76      1.57 o 
   6   7   5       60.43       61.26      2.32 o 
   7   7   5        3.54        3.21      1.29 o 
   8   7   5      165.95      151.55      4.39 o 
   9   7   5       15.14       13.12      1.89 o 
  10   7   5       75.46       76.74      3.27 o 
  11   7   5        0.11       -2.56      2.56 o 
  -7   8   5       34.36       38.06      4.82 o 
  -6   8   5        2.11        3.12      2.90 o 
  -5   8   5       69.05       68.32      5.31 o 
  -4   8   5        3.88        6.32      2.82 o 
  -3   8   5      730.36      733.06     12.83 o 
  -2   8   5       18.85       22.56      2.42 o 
  -1   8   5      160.37      165.48      5.31 o 
   0   8   5        7.76        9.35      1.65 o 
   1   8   5       85.42       93.87      3.38 o 
   2   8   5      311.47      326.37      6.29 o 
   3   8   5       82.85       91.95      2.94 o 
   4   8   5      140.96      158.59      4.02 o 
   5   8   5       16.45       20.53      1.72 o 
   6   8   5        4.60        1.21      1.16 o 
   7   8   5        3.35        3.57      1.59 o 
   8   8   5        8.29        7.32      1.86 o 
   9   8   5       99.36       96.04      3.84 o 
  10   8   5        0.27        1.66      1.66 o 
  11   8   5        2.59        2.65      3.90 o 
  -6   9   5       48.88       33.41      5.73 o 
  -5   9   5       37.72       44.15      4.95 o 
  -4   9   5        0.33       -1.05      4.54 o 
  -3   9   5       16.01        9.94      4.28 o 
  -2   9   5        0.04       -1.83      1.91 o 
  -1   9   5        0.01        3.79      1.88 o 
   0   9   5      154.14      145.52      4.51 o 
   1   9   5       42.38       46.86      2.78 o 
   2   9   5      129.56      135.72      4.14 o 
   3   9   5        2.27       -0.16      1.32 o 
   4   9   5       20.52       26.34      2.20 o 
   5   9   5       53.51       48.46      2.42 o 
   6   9   5       11.69       16.09      1.95 o 
   7   9   5      146.34      126.62      5.15 o 
   8   9   5        8.25        7.92      2.27 o 
   9   9   5        5.99       -1.46      1.92 o 
  10   9   5       13.65       13.41      2.61 o 
  11   9   5      106.48      135.34      6.52 o 
  -5  10   5       26.90       24.34      4.54 o 
  -4  10   5        6.43        4.99      3.24 o 
  -3  10   5        0.12       -2.76      2.76 o 
  -2  10   5        4.74        1.49      3.24 o 
  -1  10   5       12.81       10.46      2.47 o 
   0  10   5       15.12        9.34      2.42 o 
   1  10   5        0.98        3.30      1.82 o 
   2  10   5        2.82       -1.54      1.62 o 
   3  10   5       36.44       25.51      2.73 o 
   4  10   5      127.03      116.12      4.55 o 
   5  10   5        2.73        2.45      1.94 o 
   6  10   5        0.01       -1.81      1.81 o 
   7  10   5       21.06       19.91      3.59 o 
   8  10   5        0.00       -1.85      1.97 o 
   9  10   5        8.40        7.56      2.54 o 
  10  10   5       56.89       59.09      4.19 o 
  11  10   5        0.04        0.95      2.38 o 
  -4  11   5        1.50        2.58      5.23 o 
  -3  11   5        1.10       -1.50      3.22 o 
  -2  11   5       17.45       12.16      3.06 o 
  -1  11   5        4.87        2.30      2.34 o 
   0  11   5        7.50        8.92      2.98 o 
   1  11   5      190.31      186.25      6.93 o 
   2  11   5        1.71       -0.56      2.06 o 
   3  11   5        5.12        3.84      2.67 o 
   4  11   5       24.26       32.68      3.24 o 
   5  11   5      154.12      139.56      5.74 o 
   6  11   5        7.19        5.81      2.40 o 
   7  11   5        2.04        0.68      2.11 o 
   8  11   5        3.18        1.08      2.35 o 
   9  11   5        9.43        6.67      2.62 o 
  10  11   5       25.19       22.75      3.34 o 
  -3  12   5        0.45       -0.72      3.21 o 
  -2  12   5        0.49       -2.39      5.97 o 
  -1  12   5        0.06       -0.84      3.04 o 
   0  12   5      148.19      153.31      7.01 o 
   1  12   5       84.56       74.80      5.25 o 
   2  12   5        0.76       -2.14      2.14 o 
   3  12   5        0.11       -2.21      2.21 o 
   4  12   5      156.63      164.38      6.04 o 
   5  12   5       48.54       46.80      4.23 o 
   6  12   5        0.36        2.95      2.59 o 
   7  12   5        4.91        8.68      2.88 o 
   8  12   5        9.44        9.90      2.95 o 
   9  12   5        0.15        0.61      2.41 o 
  10  12   5        3.88        3.39      2.76 o 
  -2  13   5        1.96       -1.35      4.72 o 
  -1  13   5        2.47       -1.61      3.46 o 
   0  13   5        7.53        0.31      3.37 o 
   1  13   5        9.44       13.15      3.59 o 
   2  13   5       38.45       41.42      7.31 o 
   3  13   5        8.32       10.34      3.32 o 
   4  13   5       13.23       11.68      4.76 o 
   5  13   5        4.83        7.66      3.35 o 
   6  13   5        0.77       -0.98      2.60 o 
   7  13   5        6.15        4.72      2.85 o 
   8  13   5       24.44       24.98      3.86 o 
   9  13   5        3.96        8.75      3.05 o 
   0  14   5       17.04       12.55      6.06 o 
   1  14   5        6.56        2.67      3.90 o 
   2  14   5        7.45        5.16      3.31 o 
   3  14   5       26.94       29.40      4.94 o 
   4  14   5        0.26       -0.42      3.28 o 
   5  14   5        3.88        8.92      4.76 o 
   6  14   5        0.02        5.40      2.92 o 
   7  14   5        0.37       -1.55      2.66 o 
   8  14   5       46.54       43.60      4.80 o 
   3  15   5       17.03       17.32      4.73 o 
   4  15   5       31.86       46.17      5.96 o 
   5  15   5        3.51        1.62      4.31 o 
  -7 -12   6        0.01       -1.03      2.69 o 
  -6 -12   6        0.62       -1.04      2.57 o 
  -5 -12   6       40.11       48.14      5.48 o 
  -4 -12   6        0.50       -2.50      2.54 o 
  -3 -12   6        1.23        0.12      3.21 o 
  -2 -12   6        0.00       -0.59      3.00 o 
  -1 -12   6       21.82       15.89      4.38 o 
   0 -12   6       15.55       28.23      6.55 o 
  -8 -11   6       17.95       27.90      3.97 o 
  -7 -11   6        0.05        1.57      2.56 o 
  -6 -11   6       14.64       14.81      3.30 o 
  -5 -11   6       19.16       26.31      4.83 o 
  -4 -11   6        0.37        2.06      2.30 o 
  -3 -11   6        6.06       10.66      3.45 o 
  -2 -11   6        0.62       -1.06      3.14 o 
  -1 -11   6       87.54       92.62      7.56 o 
   0 -11   6        0.01        3.04      4.58 o 
   1 -11   6        5.10        4.94      5.15 o 
   2 -11   6       12.36       11.97      5.68 o 
  -9 -10   6        7.15        1.81      2.61 o 
  -8 -10   6       16.11       11.55      2.98 o 
  -7 -10   6       35.07       35.96      4.97 o 
  -6 -10   6        0.60        1.32      2.27 o 
  -5 -10   6      181.73      177.05      6.10 o 
  -4 -10   6       15.75       19.11      2.80 o 
  -3 -10   6        0.02        2.44      2.54 o 
  -2 -10   6       21.27       21.49      4.28 o 
  -1 -10   6        1.92       -1.80      2.51 o 
   0 -10   6        0.48        0.49      2.52 o 
   1 -10   6       17.03       14.13      4.00 o 
   2 -10   6        5.56       -0.92      4.35 o 
   3 -10   6       12.07       11.52      5.64 o 
 -10  -9   6       22.08       22.28      4.04 o 
  -9  -9   6        2.12        1.87      2.57 o 
  -8  -9   6       20.55       14.10      2.93 o 
  -7  -9   6        7.08       10.27      2.57 o 
  -6  -9   6       54.29       53.36      4.08 o 
  -5  -9   6       37.25       25.46      2.85 o 
  -4  -9   6       30.22       29.73      2.73 o 
  -3  -9   6       30.23       24.81      2.88 o 
  -2  -9   6        6.62        6.37      2.39 o 
  -1  -9   6      148.46      138.00      6.12 o 
   0  -9   6      158.05      153.43      5.90 o 
   1  -9   6      141.65      153.19      6.02 o 
   2  -9   6       31.55       33.43      4.07 o 
   3  -9   6      107.22      115.35      8.60 o 
   4  -9   6        1.06        2.40      3.55 o 
 -10  -8   6       17.24       26.02      3.53 o 
  -9  -8   6       52.47       69.19      4.50 o 
  -8  -8   6       57.27       50.21      3.93 o 
  -7  -8   6       32.27       16.13      2.82 o 
  -6  -8   6      300.05      276.15      7.90 o 
  -5  -8   6      134.66      110.42      8.51 o 
  -4  -8   6        1.12       -0.50      1.53 o 
  -3  -8   6       80.38       80.93      4.22 o 
  -2  -8   6       11.56        9.39      2.33 o 
  -1  -8   6        2.65       -0.47      1.81 o 
   0  -8   6       40.16       37.85      3.39 o 
   1  -8   6       35.52       41.45      3.53 o 
   2  -8   6       52.58       49.17      4.09 o 
   3  -8   6      121.34      111.74      6.70 o 
   4  -8   6        2.64        3.55      3.05 o 
   5  -8   6        4.99        4.31      4.85 o 
 -10  -7   6       19.57       18.89      2.97 o 
  -9  -7   6        9.70       13.18      2.71 o 
  -8  -7   6       15.10       15.54      2.90 o 
  -7  -7   6       50.27       40.32      3.34 o 
  -6  -7   6        2.31        1.87      1.86 o 
  -5  -7   6       89.44       85.39      3.38 o 
  -4  -7   6        5.37        4.34      1.54 o 
  -3  -7   6      104.95       95.46      3.28 o 
  -2  -7   6       39.59       34.48      2.56 o 
  -1  -7   6      187.41      181.29      5.10 o 
   0  -7   6      861.35      846.39     13.02 o 
   1  -7   6      757.56      768.43     14.02 o 
   2  -7   6       80.28       93.53      4.37 o 
   3  -7   6       61.60       65.67      4.95 o 
   4  -7   6        2.38       10.27      3.37 o 
   5  -7   6       23.29       24.72      4.59 o 
   6  -7   6        0.98        0.37      3.27 o 
 -11  -6   6        6.30       11.71      4.54 o 
 -10  -6   6        2.83        0.25      2.18 o 
  -9  -6   6       37.59       32.43      3.13 o 
  -8  -6   6       38.84       35.59      3.14 o 
  -7  -6   6       70.74       59.02      3.20 o 
  -6  -6   6      132.81      129.64      4.38 o 
  -5  -6   6        6.29        3.54      1.23 o 
  -4  -6   6        0.70        0.02      1.14 o 
  -3  -6   6       39.78       42.86      2.27 o 
  -2  -6   6       33.81       36.30      2.47 o 
  -1  -6   6      141.20      143.50      4.26 o 
   0  -6   6      169.26      150.90      4.38 o 
   1  -6   6      147.69      134.85      4.83 o 
   2  -6   6      297.60      289.01      9.26 o 
   3  -6   6        2.93        2.47      1.93 o 
   4  -6   6        0.28        1.13      3.06 o 
   5  -6   6        0.51       -1.52      2.74 o 
   6  -6   6        6.64        6.45      3.02 o 
   7  -6   6        0.96        0.94      2.95 o 
 -11  -5   6        4.26        5.34      2.37 o 
 -10  -5   6        2.90        0.98      2.17 o 
  -9  -5   6        2.06        1.87      1.76 o 
  -8  -5   6       17.97       16.35      2.18 o 
  -7  -5   6        1.26       -1.59      1.59 o 
  -6  -5   6       83.07       86.40      3.15 o 
  -5  -5   6      168.53      167.19      3.58 o 
  -4  -5   6      722.14      745.62     10.83 o 
  -3  -5   6      355.72      352.26      5.12 o 
  -2  -5   6        3.30        3.41      1.60 o 
  -1  -5   6      113.77       92.72      3.26 o 
   0  -5   6      471.03      465.85      7.91 o 
   1  -5   6       79.15       85.83      3.56 o 
   2  -5   6        0.01        0.13      1.41 o 
   3  -5   6        4.06        5.29      1.81 o 
   4  -5   6       77.45       76.50      4.20 o 
   5  -5   6       21.75       26.31      4.74 o 
   6  -5   6       19.52       20.20      3.63 o 
   7  -5   6        1.21        5.12      2.88 o 
   8  -5   6        1.79        4.62      3.19 o 
 -11  -4   6        5.90        4.16      2.37 o 
 -10  -4   6       19.40       19.87      2.02 o 
  -9  -4   6       64.25       66.12      2.84 o 
  -8  -4   6        0.01       -1.16      1.28 o 
  -7  -4   6       48.68       50.70      2.73 o 
  -6  -4   6       74.62       73.04      2.66 o 
  -5  -4   6      154.22      152.39      3.22 o 
  -4  -4   6       37.70       38.38      2.08 o 
  -3  -4   6      255.25      270.05      4.17 o 
  -2  -4   6      419.73      415.70      5.95 o 
  -1  -4   6     1324.00     1373.43     16.25 o 
   0  -4   6      591.29      605.99      8.54 o 
   1  -4   6        0.59        0.54      0.97 o 
   2  -4   6      118.33      122.11      3.15 o 
   3  -4   6      192.44      187.96      4.06 o 
   4  -4   6       38.52       42.43      3.71 o 
   5  -4   6       64.79       60.93      4.35 o 
   6  -4   6       28.36       25.97      3.63 o 
   7  -4   6        6.48        5.24      2.76 o 
   8  -4   6        5.07        4.36      2.95 o 
 -11  -3   6        8.89        6.14      2.38 o 
 -10  -3   6       12.05       11.56      2.74 o 
  -9  -3   6       99.32       99.96      3.62 o 
  -8  -3   6       89.98       89.30      3.48 o 
  -7  -3   6        8.85        8.14      1.75 o 
  -6  -3   6        4.20        2.49      1.09 o 
  -5  -3   6       85.92       84.58      2.31 o 
  -4  -3   6      261.26      281.98      4.13 o 
  -3  -3   6        0.03        0.61      0.73 o 
  -2  -3   6      759.73      809.62      8.92 o 
  -1  -3   6      126.91      144.23      3.29 o 
   0  -3   6      687.03      698.51      9.93 o 
   1  -3   6       29.58       29.35      1.91 o 
   2  -3   6      586.27      571.17      7.52 o 
   3  -3   6        2.11        2.79      1.24 o 
   4  -3   6      243.71      233.31      5.48 o 
   5  -3   6       72.61       64.95      3.19 o 
   6  -3   6        4.22        1.12      2.34 o 
   7  -3   6       42.16       36.09      3.80 o 
   8  -3   6        3.62        0.22      2.60 o 
   9  -3   6        1.82        1.97      4.75 o 
 -11  -2   6       36.06       37.75      2.77 o 
 -10  -2   6       83.02       71.96      3.20 o 
  -9  -2   6       46.37       48.37      2.92 o 
  -8  -2   6       32.02       35.63      2.29 o 
  -7  -2   6      162.62      165.12      3.85 o 
  -6  -2   6       15.32       17.99      1.44 o 
  -5  -2   6        0.10        2.02      0.72 o 
  -4  -2   6      644.30      659.41      7.89 o 
  -3  -2   6      169.17      208.04      3.26 o 
  -2  -2   6       62.95       50.10      1.56 o 
  -1  -2   6      117.88      130.94      2.34 o 
   0  -2   6        2.74        1.07      0.95 o 
   1  -2   6      123.18      115.50      2.88 o 
   2  -2   6      288.23      306.94      4.67 o 
   3  -2   6      282.68      314.04      5.65 o 
   4  -2   6        8.31       13.99      1.43 o 
   5  -2   6        0.43        2.16      1.16 o 
   6  -2   6       50.85       55.02      2.94 o 
   7  -2   6        0.09       -0.04      1.66 o 
   8  -2   6        2.35        0.64      2.46 o 
   9  -2   6       31.57       30.57      3.68 o 
 -10  -1   6        2.34        2.42      1.84 o 
  -9  -1   6        0.13        1.32      1.60 o 
  -8  -1   6       81.40       80.78      3.32 o 
  -7  -1   6       30.06       28.63      1.83 o 
  -6  -1   6      206.87      221.73      5.63 o 
  -5  -1   6       99.92      102.49      2.87 o 
  -4  -1   6       11.56       13.22      1.06 o 
  -3  -1   6      199.90      217.12      3.49 o 
  -2  -1   6       19.55       20.73      1.03 o 
  -1  -1   6      418.90      436.50      5.21 o 
   0  -1   6       10.03        8.24      0.91 o 
   1  -1   6     1503.21     1527.24     18.19 o 
   2  -1   6      872.76      892.80     10.07 o 
   3  -1   6       37.26       40.16      1.73 o 
   4  -1   6       23.66       26.03      1.55 o 
   5  -1   6       22.76       23.17      1.69 o 
   6  -1   6       66.67       76.64      3.88 o 
   7  -1   6       14.25       12.25      2.27 o 
   8  -1   6        1.75       -1.67      1.67 o 
   9  -1   6       49.42       46.60      3.86 o 
  10  -1   6        0.84       -0.70      2.81 o 
 -10   0   6       22.57       27.20      2.44 o 
  -9   0   6       42.66       41.88      3.48 o 
  -8   0   6       42.15       46.78      2.62 o 
  -7   0   6        0.00        0.07      1.18 o 
  -6   0   6       50.92       54.83      2.25 o 
  -5   0   6      283.36      305.49      4.28 o 
  -4   0   6       23.97       21.06      1.92 o 
  -3   0   6      172.78      170.05      3.17 o 
  -2   0   6     1172.47     1203.62     12.76 o 
  -1   0   6      119.55      116.19      2.89 o 
   0   0   6      219.11      185.87      3.53 o 
   1   0   6        0.17        0.77      0.61 o 
   2   0   6      229.15      241.40      3.63 o 
   3   0   6        1.30        2.49      0.84 o 
   4   0   6        3.86        4.29      0.96 o 
   5   0   6      100.34      101.37      2.57 o 
   6   0   6      755.50      731.77     10.39 o 
   7   0   6      569.32      545.95      8.91 o 
   8   0   6      364.26      363.08      7.82 o 
   9   0   6       10.44        8.74      1.93 o 
  10   0   6       24.13       27.43      5.40 o 
 -10   1   6        0.09        3.93      2.45 o 
  -9   1   6        0.13        1.63      1.84 o 
  -8   1   6        1.71        4.55      1.77 o 
  -7   1   6       17.05       10.54      1.59 o 
  -6   1   6       60.98       57.89      2.40 o 
  -5   1   6      185.47      189.48      4.11 o 
  -4   1   6       35.85       33.79      1.51 o 
  -3   1   6      186.80      200.86      3.53 o 
  -2   1   6       25.26       22.48      1.19 o 
  -1   1   6     1151.27     1143.38     13.07 o 
   0   1   6       94.64       98.80      1.98 o 
   1   1   6      276.61      279.58      3.71 o 
   2   1   6      665.12      681.48      7.00 o 
   3   1   6      895.02      872.52     11.52 o 
   4   1   6       19.39       22.24      1.23 o 
   5   1   6        4.47        3.44      0.84 o 
   6   1   6      142.32      137.61      3.17 o 
   7   1   6      162.18      167.61      4.02 o 
   8   1   6        0.55        1.97      1.64 o 
   9   1   6       15.98       13.42      2.80 o 
  10   1   6        7.80        2.54      1.96 o 
 -10   2   6        5.14        8.02      2.71 o 
  -9   2   6        1.96        0.04      2.14 o 
  -8   2   6       33.74       30.45      2.76 o 
  -7   2   6        0.04        2.26      1.65 o 
  -6   2   6       51.27       53.33      2.48 o 
  -5   2   6        2.85        2.16      0.88 o 
  -4   2   6       72.71       81.60      2.35 o 
  -3   2   6     1530.26     1612.44     17.91 o 
  -2   2   6      245.83      236.34      3.70 o 
  -1   2   6       38.98       37.19      1.84 o 
   0   2   6        0.57        0.82      0.65 o 
   1   2   6      342.79      335.39      4.57 o 
   2   2   6      987.74      957.14      9.83 o 
   3   2   6      115.03      106.61      2.29 o 
   4   2   6      529.54      500.72      6.19 o 
   5   2   6      294.97      287.16      3.87 o 
   6   2   6      344.34      352.07      5.33 o 
   7   2   6      604.13      601.06      8.69 o 
   8   2   6       21.22       16.22      1.68 o 
   9   2   6       15.18       17.27      1.98 o 
  10   2   6       19.68       18.11      2.06 o 
  11   2   6       11.86       12.30      2.11 o 
  -9   3   6       62.17       68.22      4.37 o 
  -8   3   6       19.63       22.45      3.21 o 
  -7   3   6       38.21       35.90      2.74 o 
  -6   3   6      149.04      139.25      4.54 o 
  -5   3   6        0.83       -0.25      1.07 o 
  -4   3   6      726.83      772.61      9.77 o 
  -3   3   6      168.80      182.03      3.62 o 
  -2   3   6       93.25      102.94      2.43 o 
  -1   3   6      672.53      698.61      8.85 o 
   0   3   6       14.33       15.07      1.44 o 
   1   3   6      160.65      179.11      3.13 o 
   2   3   6     3552.52     3492.05     34.16 o 
   3   3   6       74.40       92.40      2.61 o 
   4   3   6      696.07      754.24      8.64 o 
   5   3   6      163.13      169.77      2.77 o 
   6   3   6        1.99        1.92      0.97 o 
   7   3   6      121.90      114.77      3.06 o 
   8   3   6       17.18       19.79      1.62 o 
   9   3   6       16.24       15.96      1.87 o 
  10   3   6        7.91        9.49      2.84 o 
  11   3   6        4.09        5.18      1.86 o 
  -9   4   6       31.04       34.56      5.39 o 
  -8   4   6        0.01       -2.21      2.21 o 
  -7   4   6        5.50        4.87      2.48 o 
  -6   4   6        5.17        7.18      2.08 o 
  -5   4   6       43.95       43.09      2.60 o 
  -4   4   6       11.68        6.32      1.46 o 
  -3   4   6      821.50      845.64     11.27 o 
  -2   4   6      182.75      190.87      3.55 o 
  -1   4   6      887.13      929.26     11.39 o 
   0   4   6     1415.00     1495.18     16.93 o 
   1   4   6        9.30        9.80      1.17 o 
   2   4   6        6.14        7.46      1.05 o 
   3   4   6      420.49      468.49      5.68 o 
   4   4   6      513.75      503.84      6.39 o 
   5   4   6       40.97       38.68      1.78 o 
   6   4   6       33.65       35.13      1.70 o 
   7   4   6      102.73      103.62      2.91 o 
   8   4   6       37.95       43.74      2.12 o 
   9   4   6      103.99      106.68      3.74 o 
  10   4   6       11.25       11.00      1.82 o 
  11   4   6       36.50       33.92      2.46 o 
  -8   5   6        2.55        3.58      2.62 o 
  -7   5   6       13.31        9.89      3.74 o 
  -6   5   6        4.75        0.65      2.66 o 
  -5   5   6        0.32       -2.31      2.31 o 
  -4   5   6      343.72      341.08      5.90 o 
  -3   5   6        4.14        3.10      1.27 o 
  -2   5   6      170.32      180.00      3.62 o 
  -1   5   6      305.81      317.54      5.70 o 
   0   5   6      122.74      133.73      3.17 o 
   1   5   6      558.90      600.63      8.09 o 
   2   5   6     1610.74     1574.86     22.35 o 
   3   5   6     2976.46     3015.76     30.01 o 
   4   5   6       46.74       50.90      1.81 o 
   5   5   6       21.69       21.72      1.35 o 
   6   5   6      245.08      250.31      4.89 o 
   7   5   6        9.08        8.25      1.32 o 
   8   5   6      107.29      107.82      3.13 o 
   9   5   6        7.67        9.36      2.10 o 
  10   5   6       22.12       27.05      2.11 o 
  11   5   6       23.67       30.20      2.76 o 
  -8   6   6        2.74        6.85      3.27 o 
  -7   6   6        1.53       -2.06      2.40 o 
  -6   6   6       10.57        9.25      3.10 o 
  -5   6   6      111.77      107.81      5.56 o 
  -4   6   6      800.00      794.87     11.83 o 
  -3   6   6      302.77      304.76      5.72 o 
  -2   6   6        0.66        0.28      1.21 o 
  -1   6   6       81.28       77.62      2.74 o 
   0   6   6      166.18      168.76      4.11 o 
   1   6   6      220.85      202.84      4.43 o 
   2   6   6      165.29      163.33      4.72 o 
   3   6   6     1078.71     1063.21     12.04 o 
   4   6   6       21.43       30.41      1.83 o 
   5   6   6      139.87      148.71      3.15 o 
   6   6   6        1.62        1.94      0.91 o 
   7   6   6       97.82       98.22      3.09 o 
   8   6   6       69.11       68.26      3.75 o 
   9   6   6       14.91       10.85      1.83 o 
  10   6   6       40.37       40.43      2.54 o 
  11   6   6        6.91        4.22      1.86 o 
  -7   7   6        6.13        5.22      3.17 o 
  -6   7   6       21.75       20.19      3.65 o 
  -5   7   6       17.02       10.90      3.01 o 
  -4   7   6       67.63       70.01      4.90 o 
  -3   7   6       83.28       78.13      3.67 o 
  -2   7   6       15.26       18.31      1.83 o 
  -1   7   6       26.21       29.02      2.03 o 
   0   7   6       16.45       15.88      1.79 o 
   1   7   6        7.97        6.44      1.46 o 
   2   7   6       11.21       16.65      1.70 o 
   3   7   6        9.87        9.34      1.32 o 
   4   7   6       62.35       72.06      2.55 o 
   5   7   6        6.00        2.66      1.08 o 
   6   7   6       17.62       20.44      1.53 o 
   7   7   6       92.29       88.77      3.43 o 
   8   7   6       51.27       42.92      2.70 o 
   9   7   6        0.49       -0.33      1.58 o 
  10   7   6       37.19       49.36      2.94 o 
  11   7   6        4.99        2.06      2.10 o 
  -7   8   6       44.04       49.51      5.27 o 
  -6   8   6       49.59       49.94      6.76 o 
  -5   8   6      284.07      274.89      9.74 o 
  -4   8   6       29.85       20.93      3.73 o 
  -3   8   6      155.00      165.69      6.26 o 
  -2   8   6        8.19        6.61      2.07 o 
  -1   8   6       32.86       30.43      2.44 o 
   0   8   6       49.22       45.49      2.62 o 
   1   8   6       51.18       54.29      2.73 o 
   2   8   6      224.57      208.69      4.89 o 
   3   8   6       47.63       49.79      2.38 o 
   4   8   6       25.78       30.42      2.15 o 
   5   8   6       42.92       39.18      2.05 o 
   6   8   6        3.32        0.79      1.13 o 
   7   8   6        4.54        2.91      1.61 o 
   8   8   6      202.90      193.58      6.96 o 
   9   8   6       68.55       65.97      3.34 o 
  10   8   6        6.66        3.44      2.69 o 
  11   8   6        0.69       -0.03      1.99 o 
  -6   9   6       86.78       83.82      6.38 o 
  -5   9   6       46.34       45.16      5.09 o 
  -4   9   6       16.44        9.34      3.41 o 
  -3   9   6       17.15       12.85      2.90 o 
  -2   9   6        4.12        6.32      2.25 o 
  -1   9   6        7.85        8.27      2.15 o 
   0   9   6        3.47        3.73      1.91 o 
   1   9   6       27.04       29.73      2.43 o 
   2   9   6       81.38       81.98      3.51 o 
   3   9   6        0.04       -0.19      1.42 o 
   4   9   6       46.60       43.67      2.62 o 
   5   9   6        0.18       -1.37      1.37 o 
   6   9   6        0.77        2.62      1.66 o 
   7   9   6      165.86      164.06      5.88 o 
   8   9   6        5.48        4.33      2.13 o 
   9   9   6       72.62       75.14      4.33 o 
  10   9   6       12.84       13.91      2.66 o 
  11   9   6      112.70      130.78      6.04 o 
  -5  10   6        0.08       -0.06      3.43 o 
  -4  10   6       33.96       27.01      4.54 o 
  -3  10   6        7.40        9.16      3.59 o 
  -2  10   6       67.13       74.26      4.85 o 
  -1  10   6       22.41       21.03      2.82 o 
   0  10   6      163.36      174.77      5.85 o 
   1  10   6       42.41       45.30      3.28 o 
   2  10   6       76.48       77.65      3.64 o 
   3  10   6       70.61       75.00      3.84 o 
   4  10   6       19.68       23.77      2.77 o 
   5  10   6       17.06       18.37      2.51 o 
   6  10   6       38.57       35.27      3.47 o 
   7  10   6      108.17       95.38      4.96 o 
   8  10   6        8.16        3.79      2.23 o 
   9  10   6        3.79        2.33      2.29 o 
  10  10   6       14.18       11.98      3.34 o 
  11  10   6       76.89       81.58      5.28 o 
  -4  11   6        0.98        5.19      3.22 o 
  -3  11   6        6.80       -1.45      3.11 o 
  -2  11   6       23.49       20.98      6.76 o 
  -1  11   6        2.74        4.89      2.44 o 
   0  11   6        0.38        0.51      2.06 o 
   1  11   6       36.19       30.57      3.67 o 
   2  11   6        3.06        4.29      2.84 o 
   3  11   6      154.64      149.18      5.48 o 
   4  11   6      154.26      135.85      5.27 o 
   5  11   6       55.61       56.78      4.09 o 
   6  11   6       51.47       56.29      4.27 o 
   7  11   6       71.32       71.75      6.05 o 
   8  11   6        0.06        0.02      4.59 o 
   9  11   6        1.59        1.98      2.43 o 
  10  11   6        3.13        2.86      2.61 o 
  -3  12   6        3.45       -2.46      3.62 o 
  -2  12   6        0.01       -3.06      3.88 o 
  -1  12   6        4.54       -2.81      3.10 o 
   0  12   6       19.83       12.62      3.29 o 
   1  12   6       24.70       19.87      3.60 o 
   2  12   6        0.06       -2.31      2.31 o 
   3  12   6       50.68       44.68      3.74 o 
   4  12   6       15.30       10.24      2.92 o 
   5  12   6       28.83       24.81      3.48 o 
   6  12   6        9.85       12.55      3.07 o 
   7  12   6        6.43        5.38      2.71 o 
   8  12   6        7.85       11.86      3.00 o 
   9  12   6        1.50       -2.22      2.22 o 
  10  12   6        0.27       -2.81      2.81 o 
  -2  13   6        7.04        7.39      5.15 o 
  -1  13   6        1.11       -3.11      3.26 o 
   0  13   6       10.10        3.27      3.85 o 
   1  13   6        0.41       -2.62      2.62 o 
   2  13   6       31.47       22.62      3.87 o 
   3  13   6       33.37       28.78      4.05 o 
   4  13   6        0.07       -2.48      2.48 o 
   5  13   6       53.98       66.32      4.97 o 
   6  13   6        9.79        9.72      3.01 o 
   7  13   6        3.22        6.61      2.80 o 
   8  13   6        2.78        2.56      2.69 o 
   9  13   6        1.39        3.39      2.84 o 
   0  14   6        0.14       -5.25      5.25 o 
   1  14   6        0.00       -1.42      3.38 o 
   2  14   6        6.65        7.37      4.59 o 
   3  14   6       29.12       28.63      4.94 o 
   4  14   6        0.83        0.24      3.21 o 
   5  14   6        1.60        2.73      4.38 o 
   6  14   6        3.72        7.15      3.01 o 
   7  14   6        0.09        0.17      2.76 o 
   8  14   6        8.09        5.32      3.74 o 
   3  15   6       37.06       47.52      6.21 o 
   4  15   6        6.85        9.59      4.41 o 
   5  15   6       12.83       12.64      6.81 o 
  -6 -12   7        7.90        4.93      3.67 o 
  -5 -12   7        0.67        3.27      3.51 o 
  -4 -12   7        2.93       -2.67      2.67 o 
  -3 -12   7        9.97       12.68      4.35 o 
  -2 -12   7       31.08       52.74      9.61 o 
  -1 -12   7        3.69        3.00      4.24 o 
  -7 -11   7        6.10       11.41      3.23 o 
  -6 -11   7        0.90        0.72      2.62 o 
  -5 -11   7        6.76       10.07      3.07 o 
  -4 -11   7       18.87       12.09      4.14 o 
  -3 -11   7       34.45       27.17      6.72 o 
  -2 -11   7        4.63        7.45      3.29 o 
  -1 -11   7        0.10        1.65      3.11 o 
   0 -11   7        9.60        7.65      6.98 o 
   1 -11   7       13.92       13.79      4.67 o 
  -8 -10   7        6.29        4.44      2.87 o 
  -7 -10   7        3.70        1.10      2.49 o 
  -6 -10   7        4.31        6.47      2.67 o 
  -5 -10   7        8.56        4.99      2.59 o 
  -4 -10   7        1.44        2.54      2.24 o 
  -3 -10   7        3.53       -0.22      2.62 o 
  -2 -10   7        0.71        1.09      2.71 o 
  -1 -10   7        6.51        4.74      4.69 o 
   0 -10   7        4.07        7.49      3.13 o 
   1 -10   7        5.78        0.54      3.40 o 
   2 -10   7       43.79       39.22      7.07 o 
   3 -10   7        0.00        6.37      6.33 o 
  -9  -9   7       19.47       17.62      3.27 o 
  -8  -9   7        0.07        0.53      2.27 o 
  -7  -9   7        0.12        0.21      2.29 o 
  -6  -9   7        3.91        2.42      2.27 o 
  -5  -9   7      146.05      127.57      5.15 o 
  -4  -9   7        0.23        0.63      1.95 o 
  -3  -9   7       29.20       28.45      3.26 o 
  -2  -9   7       10.14        5.96      2.57 o 
  -1  -9   7       13.87        8.62      2.91 o 
   0  -9   7       32.34       35.83      4.13 o 
   1  -9   7       50.40       62.42      4.99 o 
   2  -9   7      109.52      106.20      6.96 o 
   3  -9   7      110.96      131.32     11.24 o 
   4  -9   7        2.71        6.21      3.86 o 
 -10  -8   7       18.02       19.24      3.31 o 
  -9  -8   7        0.47        1.79      4.00 o 
  -8  -8   7       29.09       31.04      3.51 o 
  -7  -8   7       16.21       17.85      3.28 o 
  -6  -8   7       52.64       34.54      3.50 o 
  -5  -8   7        1.52        6.79      2.02 o 
  -4  -8   7       54.06       47.91      3.02 o 
  -3  -8   7      244.76      231.13      5.98 o 
  -2  -8   7        6.55        9.26      2.41 o 
  -1  -8   7       69.55       67.21      5.80 o 
   0  -8   7        3.84        0.98      2.12 o 
   1  -8   7       37.39       43.77      3.61 o 
   2  -8   7       22.41       25.06      4.62 o 
   3  -8   7       51.47       60.61      5.59 o 
   4  -8   7        0.95        4.63      3.34 o 
   5  -8   7        7.52        8.31      3.93 o 
 -10  -7   7        4.12        4.32      2.52 o 
  -9  -7   7        6.21        2.86      2.40 o 
  -8  -7   7        6.82        8.02      2.38 o 
  -7  -7   7       61.26       60.32      3.97 o 
  -6  -7   7      157.65      139.60      6.59 o 
  -5  -7   7       14.10       12.80      2.13 o 
  -4  -7   7       31.72       29.95      2.41 o 
  -3  -7   7        8.72        9.48      1.92 o 
  -2  -7   7      173.88      182.78      5.14 o 
  -1  -7   7      103.06      102.75      3.99 o 
   0  -7   7      239.58      248.52      6.20 o 
   1  -7   7        5.52        4.06      2.15 o 
   2  -7   7      233.64      246.44      9.96 o 
   3  -7   7        2.51        4.48      2.51 o 
   4  -7   7       30.42       38.61      5.26 o 
   5  -7   7        5.40        6.69      3.57 o 
   6  -7   7       17.92       22.35      6.40 o 
 -10  -6   7        0.41       -0.44      2.24 o 
  -9  -6   7       28.35       31.62      3.32 o 
  -8  -6   7       14.34       12.18      2.57 o 
  -7  -6   7        5.98        2.65      2.30 o 
  -6  -6   7       45.08       37.74      3.18 o 
  -5  -6   7       49.53       53.33      3.04 o 
  -4  -6   7       16.37       19.21      2.01 o 
  -3  -6   7       72.94       65.61      2.39 o 
  -2  -6   7     1080.17     1047.90     14.86 o 
  -1  -6   7      294.34      295.19      6.37 o 
   0  -6   7       60.60       56.86      3.12 o 
   1  -6   7      188.16      189.89      5.80 o 
   2  -6   7        8.76        7.65      2.23 o 
   3  -6   7      322.47      319.61      7.75 o 
   4  -6   7        0.39        2.73      2.81 o 
   5  -6   7        0.02       -3.50      3.68 o 
   6  -6   7        2.36        6.41      3.10 o 
   7  -6   7        2.17       -0.22      3.08 o 
 -10  -5   7       71.30       79.33      5.62 o 
  -9  -5   7       31.07       27.51      4.69 o 
  -8  -5   7       25.56       26.48      2.90 o 
  -7  -5   7       55.42       51.17      3.46 o 
  -6  -5   7       72.48       68.33      3.33 o 
  -5  -5   7      136.18      138.19      3.39 o 
  -4  -5   7       70.28       70.46      2.56 o 
  -3  -5   7        9.08        6.65      1.18 o 
  -2  -5   7      281.47      285.80      5.71 o 
  -1  -5   7      406.60      377.81      6.54 o 
   0  -5   7       10.42        8.61      1.57 o 
   1  -5   7      281.46      261.06      5.86 o 
   2  -5   7      125.43      135.32      4.76 o 
   3  -5   7      219.45      216.10      6.01 o 
   4  -5   7        4.96        9.12      2.49 o 
   5  -5   7       36.12       34.10      4.23 o 
   6  -5   7       14.77       16.91      3.63 o 
   7  -5   7        4.33        7.61      3.29 o 
 -10  -4   7        5.91        6.24      2.44 o 
  -9  -4   7        0.07       -0.01      1.54 o 
  -8  -4   7       44.35       44.66      4.70 o 
  -7  -4   7      661.06      622.76     10.75 o 
  -6  -4   7        3.61        7.29      1.65 o 
  -5  -4   7        4.49        4.97      1.29 o 
  -4  -4   7      109.73      101.78      2.78 o 
  -3  -4   7       77.39       68.68      2.05 o 
  -2  -4   7      546.50      569.70      7.60 o 
  -1  -4   7      527.92      499.76      7.61 o 
   0  -4   7       21.97       27.02      1.99 o 
   1  -4   7       33.25       34.15      3.27 o 
   2  -4   7      891.75      908.89     11.24 o 
   3  -4   7        0.09        0.17      1.33 o 
   4  -4   7      114.54      129.97      5.00 o 
   5  -4   7        0.28        0.26      2.34 o 
   6  -4   7       24.82       23.31      3.70 o 
   7  -4   7        4.92        1.57      2.77 o 
   8  -4   7        0.75        2.42      3.05 o 
 -10  -3   7        0.23       -2.07      2.07 o 
  -9  -3   7       76.60       82.54      3.53 o 
  -8  -3   7       11.77       14.08      2.77 o 
  -7  -3   7      738.81      712.23     11.63 o 
  -6  -3   7     1054.00     1011.66     13.65 o 
  -5  -3   7      284.73      266.98      4.47 o 
  -4  -3   7      126.25      124.19      3.07 o 
  -3  -3   7      515.13      509.48      6.37 o 
  -2  -3   7        3.09        3.09      0.92 o 
  -1  -3   7      748.62      711.45      9.28 o 
   0  -3   7      759.35      728.77     10.52 o 
   1  -3   7      922.35      875.56     13.52 o 
   2  -3   7       31.94       29.41      1.89 o 
   3  -3   7       70.04       72.28      2.72 o 
   4  -3   7        0.73        1.24      1.35 o 
   5  -3   7        0.06        1.88      2.10 o 
   6  -3   7       50.86       47.17      3.60 o 
   7  -3   7        0.00       -2.23      2.48 o 
   8  -3   7        0.41       -0.13      2.54 o 
   9  -3   7        5.78        9.97      4.18 o 
 -10  -2   7      121.87      135.05      6.30 o 
  -9  -2   7       13.02       14.57      2.13 o 
  -8  -2   7      224.91      234.37      5.60 o 
  -7  -2   7        2.54        1.18      1.52 o 
  -6  -2   7       27.12       29.72      2.38 o 
  -5  -2   7      133.94      118.51      3.27 o 
  -4  -2   7        0.61       -0.10      0.79 o 
  -3  -2   7      460.87      532.55      6.42 o 
  -2  -2   7      633.48      651.67      8.17 o 
  -1  -2   7     1962.89     2099.31     22.72 o 
   0  -2   7       60.57       69.23      2.55 o 
   1  -2   7        5.02        7.95      1.24 o 
   2  -2   7      748.81      752.60      9.22 o 
   3  -2   7      228.76      265.31      4.89 o 
   4  -2   7       98.90      105.47      3.05 o 
   5  -2   7       42.37       47.13      2.28 o 
   6  -2   7       69.46       61.10      3.61 o 
   7  -2   7       97.93       92.21      4.47 o 
   8  -2   7       75.50       84.04      8.94 o 
   9  -2   7       45.67       49.61      4.36 o 
 -10  -1   7        1.51        1.31      2.42 o 
  -9  -1   7       13.07        7.12      2.17 o 
  -8  -1   7      195.73      202.46      5.49 o 
  -7  -1   7       10.91       16.50      2.32 o 
  -6  -1   7      224.68      213.22      4.52 o 
  -5  -1   7      142.30      134.35      3.56 o 
  -4  -1   7      189.10      196.81      3.48 o 
  -3  -1   7     1127.60     1160.61     12.76 o 
  -2  -1   7      161.64      147.09      2.72 o 
  -1  -1   7     1660.49     1649.35     17.32 o 
   0  -1   7      656.54      644.49      8.48 o 
   1  -1   7      148.74      130.99      2.88 o 
   2  -1   7       89.77       90.90      2.84 o 
   3  -1   7       31.55       39.16      1.85 o 
   4  -1   7       96.05       92.56      2.76 o 
   5  -1   7        0.05        2.39      1.07 o 
   6  -1   7      130.26      122.61      5.73 o 
   7  -1   7        5.44        4.68      2.13 o 
   8  -1   7      163.50      164.99      5.62 o 
   9  -1   7       80.93       73.42      7.11 o 
 -10   0   7        2.12        7.32      2.52 o 
  -9   0   7       41.73       36.75      2.83 o 
  -8   0   7       39.23       45.84      3.51 o 
  -7   0   7       15.43       15.14      2.03 o 
  -6   0   7       57.80       59.78      2.60 o 
  -5   0   7       36.84       35.46      1.76 o 
  -4   0   7       14.57       18.74      1.36 o 
  -3   0   7      886.42      909.79     11.02 o 
  -2   0   7      201.86      220.44      3.65 o 
  -1   0   7       10.90       10.37      1.04 o 
   0   0   7     1401.83     1345.17     16.65 o 
   1   0   7      828.90      859.05      9.27 o 
   2   0   7      140.20      170.91      2.96 o 
   3   0   7      161.91      186.28      3.77 o 
   4   0   7      195.62      208.00      3.71 o 
   5   0   7        2.22        3.27      1.00 o 
   6   0   7      226.73      212.40      5.28 o 
   7   0   7        0.26       -1.06      1.83 o 
   8   0   7      275.23      294.29      7.22 o 
   9   0   7      118.13      106.99      4.38 o 
  10   0   7       28.06       23.97      3.28 o 
 -10   1   7        1.26        2.16      2.39 o 
  -9   1   7      163.53      167.70      5.23 o 
  -8   1   7        0.41        3.43      2.15 o 
  -7   1   7      124.81      123.35      4.24 o 
  -6   1   7      265.28      274.16      5.68 o 
  -5   1   7       50.16       54.13      2.71 o 
  -4   1   7      233.39      223.29      3.99 o 
  -3   1   7       13.18       10.60      1.23 o 
  -2   1   7        1.49        0.84      0.84 o 
  -1   1   7        1.52        1.21      0.76 o 
   0   1   7        4.79        6.09      1.09 o 
   1   1   7     1167.19     1190.84     12.07 o 
   2   1   7      145.61      162.25      2.68 o 
   3   1   7        5.36        7.39      1.03 o 
   4   1   7      100.20      112.83      2.58 o 
   5   1   7        2.20        3.05      0.88 o 
   6   1   7      220.09      215.45      5.00 o 
   7   1   7      207.54      222.84      5.58 o 
   8   1   7      169.87      175.33      4.90 o 
   9   1   7        3.99        0.89      4.48 o 
  10   1   7       91.94       85.16      5.35 o 
 -10   2   7        3.41       -0.29      2.95 o 
  -9   2   7       15.66       17.07      4.02 o 
  -8   2   7        1.35        0.40      1.82 o 
  -7   2   7      221.46      215.61      5.85 o 
  -6   2   7        0.11       -0.35      1.47 o 
  -5   2   7        7.09        6.70      1.15 o 
  -4   2   7       19.52       15.22      1.74 o 
  -3   2   7        6.26        4.54      1.34 o 
  -2   2   7     1618.20     1728.73     17.99 o 
  -1   2   7     4663.64     4881.31     50.66 o 
   0   2   7     3188.04     3140.98     33.21 o 
   1   2   7      674.56      670.91      8.01 o 
   2   2   7        3.37        6.03      0.88 o 
   3   2   7      396.74      418.53      5.25 o 
   4   2   7       28.69       32.75      1.41 o 
   5   2   7       60.13       64.98      2.35 o 
   6   2   7       30.32       37.98      2.84 o 
   7   2   7      350.41      359.82      6.80 o 
   8   2   7      121.07      125.21      4.09 o 
   9   2   7       22.14       19.33      2.28 o 
  10   2   7       19.91       20.75      2.40 o 
  -9   3   7        7.90       15.94      3.02 o 
  -8   3   7       17.92       20.70      4.88 o 
  -7   3   7        5.91        1.49      1.87 o 
  -6   3   7        0.37       -1.67      1.67 o 
  -5   3   7        5.33        3.30      1.20 o 
  -4   3   7      146.32      138.42      3.33 o 
  -3   3   7     1320.55     1363.18     15.85 o 
  -2   3   7     1373.18     1484.51     15.86 o 
  -1   3   7      193.50      168.40      3.54 o 
   0   3   7     3556.07     3506.68     36.98 o 
   1   3   7      466.16      450.25      6.38 o 
   2   3   7      479.49      462.31      5.71 o 
   3   3   7      933.39      951.82     10.05 o 
   4   3   7      224.59      225.07      3.77 o 
   5   3   7        7.37        4.56      1.22 o 
   6   3   7        2.51        2.89      0.98 o 
   7   3   7       25.78       26.76      1.86 o 
   8   3   7       38.20       37.64      2.43 o 
   9   3   7       32.30       35.36      2.47 o 
  10   3   7       24.67       23.46      2.38 o 
  11   3   7        4.30        4.51      2.21 o 
  -9   4   7       14.87       16.04      3.82 o 
  -8   4   7        7.84        6.26      2.80 o 
  -7   4   7       24.97       23.08      3.17 o 
  -6   4   7      119.42      118.23      4.71 o 
  -5   4   7       27.27       22.50      3.45 o 
  -4   4   7       30.79       30.47      1.93 o 
  -3   4   7       83.99       90.75      2.81 o 
  -2   4   7      373.17      404.71      5.81 o 
  -1   4   7      556.45      525.46      7.44 o 
   0   4   7      234.72      211.69      4.04 o 
   1   4   7       48.17       42.47      1.86 o 
   2   4   7      597.36      545.02      7.49 o 
   3   4   7     2253.67     2152.69     20.80 o 
   4   4   7      146.19      156.94      3.13 o 
   5   4   7      100.57       98.83      2.47 o 
   6   4   7       96.83       92.35      2.79 o 
   7   4   7       88.68       94.60      2.99 o 
   8   4   7      119.43      115.03      5.72 o 
   9   4   7       25.69       28.85      2.04 o 
  10   4   7        2.17        3.51      1.56 o 
  11   4   7       18.62       12.58      3.15 o 
  -8   5   7        0.81       -0.36      2.55 o 
  -7   5   7        3.15        0.35      2.51 o 
  -6   5   7        2.92        0.88      2.48 o 
  -5   5   7      148.85      151.81      6.29 o 
  -4   5   7       25.25       26.99      2.07 o 
  -3   5   7        0.42       -1.14      1.14 o 
  -2   5   7        1.78        2.44      1.13 o 
  -1   5   7      113.58      100.74      3.21 o 
   0   5   7      121.26      152.83      3.77 o 
   1   5   7      141.22      117.08      3.28 o 
   2   5   7      768.72      784.60     10.92 o 
   3   5   7       71.45       76.22      2.66 o 
   4   5   7     1009.75     1008.25     11.55 o 
   5   5   7      376.38      396.37      5.65 o 
   6   5   7      341.37      356.44      5.89 o 
   7   5   7        0.94        1.20      1.18 o 
   8   5   7       30.23       26.00      2.17 o 
   9   5   7      131.47      128.15      4.07 o 
  10   5   7        1.95        1.69      1.73 o 
  11   5   7        4.35        6.12      2.26 o 
  -8   6   7       16.95       18.48      3.76 o 
  -7   6   7        0.88        3.15      2.88 o 
  -6   6   7        1.95        1.66      2.43 o 
  -5   6   7       63.81       55.93      4.50 o 
  -4   6   7      272.47      270.62      7.36 o 
  -3   6   7        7.83        8.98      1.91 o 
  -2   6   7      154.28      157.17      3.89 o 
  -1   6   7      154.32      133.86      5.27 o 
   0   6   7        2.91        3.82      1.48 o 
   1   6   7      977.09      968.87     13.25 o 
   2   6   7      182.19      181.26      6.64 o 
   3   6   7      397.19      403.21      7.02 o 
   4   6   7      235.48      235.55      4.24 o 
   5   6   7        2.97        4.93      1.15 o 
   6   6   7       10.70        8.46      1.58 o 
   7   6   7        4.79        4.37      1.40 o 
   8   6   7        0.07       -0.38      1.54 o 
   9   6   7       82.63       78.07      3.33 o 
  10   6   7        1.38       -1.11      1.80 o 
  11   6   7       17.85       18.13      2.58 o 
  -7   7   7        5.66       11.88      3.59 o 
  -6   7   7        2.60        1.15      2.99 o 
  -5   7   7       33.44       38.33      5.77 o 
  -4   7   7      393.46      392.58     14.65 o 
  -3   7   7        5.81        3.82      2.00 o 
  -2   7   7       15.43       12.31      1.80 o 
  -1   7   7       83.61       74.12      2.89 o 
   0   7   7       77.98       83.16      3.30 o 
   1   7   7        0.25        1.50      1.29 o 
   2   7   7      321.68      326.50      6.19 o 
   3   7   7       18.99       21.33      1.74 o 
   4   7   7       31.47       34.82      2.02 o 
   5   7   7      134.91      156.01      3.51 o 
   6   7   7       52.11       51.93      2.15 o 
   7   7   7        0.06        1.16      1.53 o 
   8   7   7        5.02        2.55      1.71 o 
   9   7   7        1.95        0.26      1.67 o 
  10   7   7       10.47        7.78      2.19 o 
  11   7   7        0.01       -1.84      2.04 o 
  -7   8   7       15.68       22.46      7.89 o 
  -6   8   7       19.18       11.72      3.65 o 
  -5   8   7      217.02      202.84      8.46 o 
  -4   8   7       33.67       35.37      4.32 o 
  -3   8   7      131.57      139.50      6.14 o 
  -2   8   7        0.49        0.87      1.94 o 
  -1   8   7       11.03        9.47      1.94 o 
   0   8   7        2.77        3.02      1.58 o 
   1   8   7      728.95      737.16     11.36 o 
   2   8   7       18.12       19.48      2.01 o 
   3   8   7        1.34        2.75      1.33 o 
   4   8   7       71.04       65.72      2.90 o 
   5   8   7       61.25       61.03      2.50 o 
   6   8   7       22.90       24.49      2.14 o 
   7   8   7        6.93        2.85      1.65 o 
   8   8   7       99.73       76.94      4.76 o 
   9   8   7       10.97        7.32      2.68 o 
  10   8   7        4.29        6.80      2.29 o 
  11   8   7        2.69        0.29      2.19 o 
  -6   9   7        0.00        0.47      3.22 o 
  -5   9   7        5.83        0.90      3.03 o 
  -4   9   7      101.51       99.03     11.80 o 
  -3   9   7        6.51        4.78      2.97 o 
  -2   9   7        8.14        5.80      2.23 o 
  -1   9   7       13.49       14.06      2.48 o 
   0   9   7        5.23        5.57      1.84 o 
   1   9   7       22.54       25.16      2.45 o 
   2   9   7       12.99       14.09      2.06 o 
   3   9   7       92.10      102.84      3.78 o 
   4   9   7      130.42      123.81      4.44 o 
   5   9   7       70.13       70.15      4.08 o 
   6   9   7        3.18       -1.67      1.67 o 
   7   9   7        6.68       11.02      2.47 o 
   8   9   7        5.39        4.67      2.12 o 
   9   9   7        0.20       -1.20      2.21 o 
  10   9   7       11.13       16.87      2.96 o 
  11   9   7       12.76        5.62      2.56 o 
  -5  10   7        0.28        0.03      3.37 o 
  -4  10   7       34.83       23.46      6.37 o 
  -3  10   7        0.03       -0.64      2.86 o 
  -2  10   7        0.17       -0.47      2.47 o 
  -1  10   7       26.25       23.43      3.07 o 
   0  10   7        0.57       -1.83      1.95 o 
   1  10   7       78.36       79.15      4.37 o 
   2  10   7       43.68       51.19      5.02 o 
   3  10   7       32.38       40.56      3.22 o 
   4  10   7        7.08        5.79      2.06 o 
   5  10   7       94.53       99.58      4.25 o 
   6  10   7        7.75       11.22      3.07 o 
   7  10   7       85.66       72.67      4.79 o 
   8  10   7        0.20        1.05      2.06 o 
   9  10   7        7.34        5.67      2.38 o 
  10  10   7        0.44        2.80      2.43 o 
  -4  11   7       36.75       48.52      5.68 o 
  -3  11   7        3.54       -3.08      3.10 o 
  -2  11   7        1.91       -2.57      2.57 o 
  -1  11   7        7.16        8.15      2.75 o 
   0  11   7       57.11       47.45      3.82 o 
   1  11   7        2.51        0.59      2.37 o 
   2  11   7        1.52       -1.75      1.75 o 
   3  11   7      308.40      297.11      7.78 o 
   4  11   7      263.20      254.48      8.82 o 
   5  11   7       49.49       54.74      4.08 o 
   6  11   7       44.85       46.38      4.12 o 
   7  11   7       67.25       60.77      4.54 o 
   8  11   7        1.29       -0.80      2.20 o 
   9  11   7        6.78        5.98      2.65 o 
  10  11   7        3.34        4.56      2.61 o 
  -3  12   7        1.09       -2.63      4.31 o 
  -2  12   7        3.42       -3.42      4.18 o 
  -1  12   7        0.27       -3.27      3.27 o 
   0  12   7        4.17       -0.76      2.62 o 
   1  12   7        0.04       -1.26      2.31 o 
   2  12   7        1.62        3.59      2.77 o 
   3  12   7        3.74        2.26      2.27 o 
   4  12   7       75.74       72.06      4.44 o 
   5  12   7      144.90      140.28      8.07 o 
   6  12   7       16.98       22.82      3.37 o 
   7  12   7       24.73       20.25      3.43 o 
   8  12   7        0.98       -1.02      2.19 o 
   9  12   7        5.12        7.42      2.77 o 
  -1  13   7        7.43        3.24      3.83 o 
   0  13   7       45.71       36.47      5.43 o 
   1  13   7        2.55       -0.72      2.86 o 
   2  13   7       15.84        9.53      3.27 o 
   3  13   7       56.44       45.37      4.67 o 
   4  13   7        0.03       -0.08      5.90 o 
   5  13   7        0.01       -0.73      2.56 o 
   6  13   7        0.77        2.00      2.54 o 
   7  13   7       14.65       14.13      3.76 o 
   8  13   7       17.45       17.51      3.55 o 
   9  13   7       13.69       12.16      4.69 o 
   0  14   7        0.00        4.53      4.32 o 
   1  14   7       16.78       15.54      4.54 o 
   2  14   7        0.84        2.02      3.40 o 
   3  14   7       12.44        9.79      8.73 o 
   4  14   7        0.28        1.11      4.04 o 
   5  14   7        0.00       -3.95      3.95 o 
   6  14   7        3.22        2.22      2.75 o 
   7  14   7        1.03        3.10      2.95 o 
   4  15   7        0.62       -1.96      5.45 o 
   5  15   7       17.79       14.72      5.98 o 
  -4 -12   8       15.38       17.66      7.77 o 
  -3 -12   8       15.49       13.84      4.56 o 
  -7 -11   8       43.49       32.40      5.16 o 
  -6 -11   8        0.06        3.30      2.81 o 
  -5 -11   8       58.40       61.30      5.90 o 
  -4 -11   8        8.90        8.97      3.05 o 
  -3 -11   8        5.77        3.88      3.49 o 
  -2 -11   8        0.32       -0.60      3.55 o 
  -1 -11   8        0.06        2.46      3.38 o 
   0 -11   8        0.91       -2.15      3.64 o 
  -8 -10   8       22.81       33.43      4.18 o 
  -7 -10   8        1.98        1.73      3.38 o 
  -6 -10   8       10.31        9.96      4.45 o 
  -5 -10   8       32.17       41.42      4.18 o 
  -4 -10   8        6.61        6.21      2.48 o 
  -3 -10   8        8.09       10.09      3.10 o 
  -2 -10   8        8.41        3.41      3.01 o 
  -1 -10   8        0.28        0.58      2.97 o 
   0 -10   8        0.90       -1.95      2.87 o 
   1 -10   8        0.02       -3.40      3.40 o 
   2 -10   8       98.20      101.07      9.80 o 
  -9  -9   8       49.69       51.27      4.63 o 
  -8  -9   8       22.57       29.62      3.83 o 
  -7  -9   8        4.90        7.19      2.80 o 
  -6  -9   8       54.06       56.28      5.45 o 
  -5  -9   8        0.05        0.00      2.14 o 
  -4  -9   8       75.21       62.43      3.90 o 
  -3  -9   8       29.46       25.41      2.84 o 
  -2  -9   8       43.59       45.67      4.37 o 
  -1  -9   8      139.89      144.04      6.75 o 
   0  -9   8        0.28        2.12      2.83 o 
   1  -9   8        9.40       12.80      4.08 o 
   2  -9   8        2.06       -1.60      3.53 o 
   3  -9   8       67.70       75.18      8.45 o 
  -9  -8   8       80.90       94.46      5.50 o 
  -8  -8   8        4.54        0.86      2.35 o 
  -7  -8   8       43.72       42.87      3.90 o 
  -6  -8   8        0.93       -0.55      2.12 o 
  -5  -8   8       11.58       14.81      2.49 o 
  -4  -8   8      100.28       74.98      3.64 o 
  -3  -8   8        0.08        1.37      1.74 o 
  -2  -8   8      162.81      158.90      5.86 o 
  -1  -8   8        3.68        7.63      3.55 o 
   0  -8   8       50.05       49.75      4.47 o 
   1  -8   8       90.25       91.37      4.85 o 
   2  -8   8        6.57        5.34      3.45 o 
   3  -8   8       12.52       13.86      3.97 o 
   4  -8   8        0.08        1.66      3.24 o 
 -10  -7   8        4.24        0.26      3.32 o 
  -9  -7   8        5.69        3.51      2.61 o 
  -8  -7   8       11.28       15.07      2.98 o 
  -7  -7   8        0.09       -1.89      1.89 o 
  -6  -7   8       64.72       51.93      3.87 o 
  -5  -7   8      131.66      115.96      4.55 o 
  -4  -7   8       43.17       32.43      2.63 o 
  -3  -7   8       38.66       44.22      2.84 o 
  -2  -7   8       10.14        5.09      3.62 o 
  -1  -7   8      360.25      345.07      8.90 o 
   0  -7   8       30.70       32.10      3.14 o 
   1  -7   8      187.62      191.71      6.28 o 
   2  -7   8       96.68      101.97      4.83 o 
   3  -7   8       12.02       10.75      2.93 o 
   4  -7   8        2.00        2.32      3.68 o 
   5  -7   8       72.08       69.59      6.25 o 
 -10  -6   8        0.90       -0.16      2.52 o 
  -9  -6   8        7.74        5.31      2.55 o 
  -8  -6   8        0.00       -1.68      2.19 o 
  -7  -6   8       13.65        7.00      2.38 o 
  -6  -6   8      137.52      145.02      5.90 o 
  -5  -6   8       48.05       39.73      2.86 o 
  -4  -6   8      186.61      195.08      7.18 o 
  -3  -6   8      216.70      200.81      5.05 o 
  -2  -6   8        1.94       -1.27      1.27 o 
  -1  -6   8      325.67      322.28      6.89 o 
   0  -6   8      232.50      238.74      6.52 o 
   1  -6   8       83.88       82.73      4.33 o 
   2  -6   8        4.01        5.23      2.11 o 
   3  -6   8       30.48       27.49      3.35 o 
   4  -6   8       45.70       38.35      4.59 o 
   5  -6   8        7.48        8.19      3.58 o 
   6  -6   8       22.09       21.57      4.55 o 
 -10  -5   8       21.89       16.36      3.03 o 
  -9  -5   8        4.95        9.56      3.10 o 
  -8  -5   8       49.58       51.88      3.74 o 
  -7  -5   8       51.43       51.76      4.07 o 
  -6  -5   8        0.01       -1.09      1.80 o 
  -5  -5   8       30.58       30.06      2.51 o 
  -4  -5   8        0.03       -0.62      1.22 o 
  -3  -5   8       69.72       72.87      2.59 o 
  -2  -5   8      206.85      207.56      4.62 o 
  -1  -5   8      595.36      581.91      8.97 o 
   0  -5   8        4.61        4.52      1.61 o 
   1  -5   8        5.12        1.89      1.50 o 
   2  -5   8        4.72       -1.19      1.68 o 
   3  -5   8       40.26       40.53      3.21 o 
   4  -5   8       15.38        9.31      4.39 o 
   5  -5   8       61.36       47.76      4.90 o 
   6  -5   8        2.22       -2.70      2.70 o 
   7  -5   8        1.68        0.68      3.37 o 
 -10  -4   8        1.73        3.27      2.42 o 
  -9  -4   8       24.08       18.69      2.88 o 
  -8  -4   8       10.16       10.59      2.40 o 
  -7  -4   8       96.77       91.80      3.83 o 
  -6  -4   8      463.13      471.60      9.67 o 
  -5  -4   8        2.39       -1.20      1.52 o 
  -4  -4   8      212.83      220.20      4.08 o 
  -3  -4   8       58.11       50.17      2.00 o 
  -2  -4   8      200.07      207.22      4.08 o 
  -1  -4   8      191.82      208.26      5.75 o 
   0  -4   8      274.61      280.25      5.89 o 
   1  -4   8      567.10      543.08     10.00 o 
   2  -4   8      252.93      265.14      5.21 o 
   3  -4   8       27.19       24.68      2.39 o 
   4  -4   8      159.02      159.60      6.45 o 
   5  -4   8      116.34      117.26      5.40 o 
   6  -4   8        7.05        1.86      3.50 o 
   7  -4   8        0.27       -2.26      2.74 o 
   8  -4   8        1.99        1.71      3.01 o 
 -10  -3   8        0.61       -2.23      2.23 o 
  -9  -3   8        4.96        7.61      2.45 o 
  -8  -3   8      139.28      139.57      4.65 o 
  -7  -3   8        0.00       -1.17      1.45 o 
  -6  -3   8        2.79        3.19      1.57 o 
  -5  -3   8     1626.92     1603.37     16.47 o 
  -4  -3   8      127.74      124.22      2.95 o 
  -3  -3   8       12.53       16.54      1.35 o 
  -2  -3   8      247.09      219.44      4.24 o 
  -1  -3   8      156.90      154.06      3.20 o 
   0  -3   8      165.91      159.34      4.17 o 
   1  -3   8      172.04      168.15      5.89 o 
   2  -3   8       16.13       22.89      1.87 o 
   3  -3   8        2.97        1.25      1.47 o 
   4  -3   8       12.14       17.29      2.19 o 
   5  -3   8       44.10       46.85      3.68 o 
   6  -3   8        2.49       -0.03      2.55 o 
   7  -3   8       11.13        8.06      3.19 o 
   8  -3   8        0.03        1.66      2.91 o 
 -10  -2   8       48.68       73.38      5.75 o 
  -9  -2   8        6.84        8.28      2.51 o 
  -8  -2   8      259.20      267.61      6.37 o 
  -7  -2   8       18.08       18.48      2.22 o 
  -6  -2   8        8.62        7.67      1.67 o 
  -5  -2   8      244.12      245.62      4.36 o 
  -4  -2   8      209.38      226.42      4.29 o 
  -3  -2   8       54.99       56.21      1.88 o 
  -2  -2   8      229.00      224.31      3.86 o 
  -1  -2   8      154.58      163.52      3.97 o 
   0  -2   8       43.08       36.68      1.97 o 
   1  -2   8        1.88        0.46      1.13 o 
   2  -2   8       21.12       26.51      1.79 o 
   3  -2   8        3.80        3.09      1.30 o 
   4  -2   8        2.23        2.77      1.37 o 
   5  -2   8        1.17        2.61      1.98 o 
   6  -2   8       14.53       13.23      2.99 o 
   7  -2   8        3.57        1.31      2.33 o 
   8  -2   8       21.09       16.72      3.43 o 
   9  -2   8        0.23        4.51      3.02 o 
 -10  -1   8        8.29        3.97      2.49 o 
  -9  -1   8       32.88       42.14      3.58 o 
  -8  -1   8      200.86      201.33      5.79 o 
  -7  -1   8      118.98      124.03      4.48 o 
  -6  -1   8        0.19       -1.25      1.25 o 
  -5  -1   8      257.62      272.57      4.55 o 
  -4  -1   8        0.96        1.03      0.97 o 
  -3  -1   8      419.79      431.17      6.50 o 
  -2  -1   8        2.66        1.42      0.90 o 
  -1  -1   8      232.63      256.06      4.59 o 
   0  -1   8      860.04      900.85     12.26 o 
   1  -1   8       58.49       61.27      2.24 o 
   2  -1   8        3.94        2.16      1.16 o 
   3  -1   8       81.23       84.29      2.90 o 
   4  -1   8      107.17      109.51      3.13 o 
   5  -1   8       13.36       15.36      1.66 o 
   6  -1   8       13.40       12.50      2.36 o 
   7  -1   8        2.39        0.70      2.71 o 
   8  -1   8       10.22       14.84      2.74 o 
   9  -1   8      104.05      114.54      6.91 o 
 -10   0   8        4.75        8.42      3.11 o 
  -9   0   8       28.18       28.87      3.26 o 
  -8   0   8      183.89      172.45      5.34 o 
  -7   0   8       16.63        8.47      2.08 o 
  -6   0   8      211.44      207.16      6.04 o 
  -5   0   8      186.36      178.79      4.08 o 
  -4   0   8       58.66       56.85      2.70 o 
  -3   0   8      120.52      120.76      3.03 o 
  -2   0   8      273.05      277.39      5.08 o 
  -1   0   8      144.13      139.23      3.00 o 
   0   0   8       65.75       62.59      2.40 o 
   1   0   8      420.83      422.49      6.32 o 
   2   0   8      159.82      171.06      2.97 o 
   3   0   8      323.91      345.91      5.44 o 
   4   0   8       22.35       26.16      1.63 o 
   5   0   8        0.04       -0.36      1.06 o 
   6   0   8       38.67       41.40      2.97 o 
   7   0   8      335.66      352.45      8.24 o 
   8   0   8        2.97        6.76      2.67 o 
   9   0   8       49.71       42.80      3.92 o 
  10   0   8       12.70        9.02      2.84 o 
 -10   1   8        3.88        4.05      2.57 o 
  -9   1   8        2.58        3.40      2.57 o 
  -8   1   8       46.99       56.06      3.43 o 
  -7   1   8       62.32       56.50      3.28 o 
  -6   1   8        3.94        4.77      1.90 o 
  -5   1   8      130.31      141.12      3.65 o 
  -4   1   8       12.66       14.33      1.76 o 
  -3   1   8        0.01       -0.33      0.92 o 
  -2   1   8        4.08        4.71      1.01 o 
  -1   1   8      182.83      203.40      4.26 o 
   0   1   8       91.61       81.14      2.68 o 
   1   1   8       48.37       47.31      1.86 o 
   2   1   8      351.42      357.88      4.85 o 
   3   1   8        4.72        8.09      1.05 o 
   4   1   8        0.26        0.94      1.00 o 
   5   1   8        4.38        1.74      1.07 o 
   6   1   8        0.28        2.22      3.82 o 
   7   1   8      582.58      592.76     10.38 o 
   8   1   8       80.91       87.23      3.78 o 
   9   1   8       37.07       35.21      3.35 o 
  10   1   8        6.29        4.72      2.56 o 
  -9   2   8        2.40        0.87      3.53 o 
  -8   2   8      128.33      130.54      8.88 o 
  -7   2   8        0.08       -0.17      2.03 o 
  -6   2   8      478.29      489.46      9.85 o 
  -5   2   8      248.82      240.29      4.98 o 
  -4   2   8       12.40       11.05      1.40 o 
  -3   2   8        0.20        0.34      1.05 o 
  -2   2   8      358.86      344.30      5.14 o 
  -1   2   8      115.70      145.78      3.56 o 
   0   2   8     1205.33     1254.72     15.92 o 
   1   2   8      798.21      900.71     10.33 o 
   2   2   8        1.05        1.25      0.85 o 
   3   2   8       34.39       35.42      1.51 o 
   4   2   8      294.38      301.75      4.43 o 
   5   2   8       42.53       44.30      1.81 o 
   6   2   8      907.11      906.20     12.38 o 
   7   2   8       10.44        8.09      2.27 o 
   8   2   8      111.50      111.21      4.10 o 
   9   2   8       18.81       15.92      2.27 o 
  10   2   8       10.73        9.41      2.60 o 
  -9   3   8       73.85       80.00      5.01 o 
  -8   3   8       18.04       29.61      4.34 o 
  -7   3   8        3.96        4.39      2.43 o 
  -6   3   8        8.09        4.99      2.08 o 
  -5   3   8       22.50       24.66      2.28 o 
  -4   3   8       82.52       92.97      2.87 o 
  -3   3   8        1.73        0.75      1.13 o 
  -2   3   8       19.56       27.45      1.61 o 
  -1   3   8       18.51       27.04      1.84 o 
   0   3   8     1363.20     1452.88     18.14 o 
   1   3   8     3382.30     3429.92     36.41 o 
   2   3   8       57.06       40.34      1.79 o 
   3   3   8      326.94      322.75      4.59 o 
   4   3   8      253.88      250.98      4.68 o 
   5   3   8        0.69       -0.54      0.92 o 
   6   3   8        1.38        3.05      0.90 o 
   7   3   8        0.34        0.66      1.44 o 
   8   3   8       27.61       31.23      2.45 o 
   9   3   8        1.55        3.30      1.85 o 
  10   3   8       43.52       50.59      3.76 o 
  -9   4   8       18.84        9.84      3.31 o 
  -8   4   8        2.60        3.21      2.61 o 
  -7   4   8       45.86       39.65      3.82 o 
  -6   4   8       14.58       14.54      2.80 o 
  -5   4   8      168.66      161.52      5.37 o 
  -4   4   8      580.37      576.99      8.40 o 
  -3   4   8      324.49      326.45      5.71 o 
  -2   4   8       70.99       86.19      2.56 o 
  -1   4   8     1888.41     1975.71     24.03 o 
   0   4   8      401.19      393.59      6.63 o 
   1   4   8      454.43      461.03      7.37 o 
   2   4   8      184.07      156.72      3.83 o 
   3   4   8      755.39      743.75      8.51 o 
   4   4   8       88.73       86.81      2.46 o 
   5   4   8      163.95      150.59      3.22 o 
   6   4   8      118.06      111.73      2.92 o 
   7   4   8        8.29        9.06      1.78 o 
   8   4   8        6.07        8.74      1.86 o 
   9   4   8       18.55       21.21      2.26 o 
  10   4   8       72.24       66.78      3.41 o 
  11   4   8        0.16        1.35      2.25 o 
  -8   5   8       18.01       17.09      5.04 o 
  -7   5   8        3.83        1.12      2.65 o 
  -6   5   8       26.67       28.92      3.48 o 
  -5   5   8       76.14       77.00      4.78 o 
  -4   5   8       61.57       61.11      2.99 o 
  -3   5   8       45.06       37.48      2.23 o 
  -2   5   8      214.91      223.38      4.55 o 
  -1   5   8      206.38      208.20      4.73 o 
   0   5   8      340.96      319.31      5.95 o 
   1   5   8      556.63      541.42      8.45 o 
   2   5   8      233.53      221.31      5.12 o 
   3   5   8       10.98        9.99      1.25 o 
   4   5   8      196.31      208.64      4.09 o 
   5   5   8        3.18        2.35      1.10 o 
   6   5   8      195.38      187.76      4.00 o 
   7   5   8      107.83      107.25      3.78 o 
   8   5   8      144.92      147.59      5.32 o 
   9   5   8        0.66       -0.77      1.83 o 
  10   5   8       57.72       65.34      3.37 o 
  11   5   8        1.04        3.07      2.35 o 
  -8   6   8        2.68        2.68      3.13 o 
  -7   6   8        0.06       -2.05      2.39 o 
  -6   6   8        2.17        1.50      3.03 o 
  -5   6   8       10.74        8.80      2.97 o 
  -4   6   8      159.51      163.46     10.17 o 
  -3   6   8       50.17       49.91      3.05 o 
  -2   6   8        6.82        6.41      1.49 o 
  -1   6   8      146.65      140.78      4.06 o 
   0   6   8       81.27       77.89      3.02 o 
   1   6   8        2.79        2.02      1.48 o 
   2   6   8        2.38        1.91      1.20 o 
   3   6   8       62.19       57.64      2.36 o 
   4   6   8      414.27      375.11      5.84 o 
   5   6   8       60.13       65.88      2.35 o 
   6   6   8       95.16      103.31      2.92 o 
   7   6   8        1.18        3.19      1.62 o 
   8   6   8       54.91       56.61      3.30 o 
   9   6   8        1.16        3.31      1.66 o 
  10   6   8       21.36       15.99      2.61 o 
  11   6   8       15.51       18.90      2.83 o 
  -7   7   8        3.51        0.59      3.09 o 
  -6   7   8        4.77        9.96      3.23 o 
  -5   7   8       67.34       60.16      4.92 o 
  -4   7   8        0.64       -0.86      2.49 o 
  -3   7   8      211.74      203.03      5.87 o 
  -2   7   8      720.86      719.45     12.44 o 
  -1   7   8      120.15      121.92      4.05 o 
   0   7   8       49.51       57.56      2.85 o 
   1   7   8      536.94      536.25      8.89 o 
   2   7   8       30.31       33.15      3.22 o 
   3   7   8      100.12       92.77      3.03 o 
   4   7   8        3.47        0.64      1.18 o 
   5   7   8        0.39        1.22      1.14 o 
   6   7   8       48.58       51.99      3.47 o 
   7   7   8        0.00       -1.52      1.52 o 
   8   7   8       24.88       19.79      2.33 o 
   9   7   8        8.11        3.40      3.16 o 
  10   7   8       69.40       69.81      6.90 o 
  11   7   8        5.18        5.99      2.41 o 
  -6   8   8        0.11       -1.57      2.84 o 
  -5   8   8       52.42       65.71      5.91 o 
  -4   8   8      219.54      232.80      8.88 o 
  -3   8   8       28.01       22.09      4.73 o 
  -2   8   8      213.31      210.80      6.13 o 
  -1   8   8      115.50      113.32      4.59 o 
   0   8   8       44.74       43.58      2.85 o 
   1   8   8      327.24      333.55      6.82 o 
   2   8   8      245.16      227.09      5.41 o 
   3   8   8      126.58      126.05      3.68 o 
   4   8   8      210.59      214.86      5.16 o 
   5   8   8       40.12       39.94      2.37 o 
   6   8   8        0.16       -1.20      1.52 o 
   7   8   8       35.06       28.11      3.21 o 
   8   8   8       32.99       26.27      3.93 o 
   9   8   8        1.92        0.93      1.98 o 
  10   8   8        4.97        2.90      2.26 o 
  11   8   8        7.75        7.94      2.56 o 
  -6   9   8        3.81        1.81      4.09 o 
  -5   9   8        6.61        6.43      4.51 o 
  -4   9   8       40.04       41.25      5.00 o 
  -3   9   8      156.29      164.54      8.63 o 
  -2   9   8       24.93       26.72      3.15 o 
  -1   9   8      156.97      161.75      5.62 o 
   0   9   8        0.15       -1.63      1.63 o 
   1   9   8      605.28      596.64     10.20 o 
   2   9   8       51.77       57.50      3.73 o 
   3   9   8      688.68      702.93     11.24 o 
   4   9   8      213.42      222.77      7.03 o 
   5   9   8       68.58       66.12      3.23 o 
   6   9   8       36.03       38.64      4.21 o 
   7   9   8        9.81       11.64      2.65 o 
   8   9   8       28.87       23.74      3.09 o 
   9   9   8       11.78        8.01      2.55 o 
  10   9   8        9.05        5.08      2.44 o 
  -5  10   8        8.93       13.15      5.46 o 
  -4  10   8        0.44        0.43      3.22 o 
  -3  10   8        0.02        2.86      2.99 o 
  -2  10   8       70.40       70.13      5.34 o 
  -1  10   8       83.30       77.32      5.32 o 
   0  10   8       99.60      100.81      4.70 o 
   1  10   8        1.60        1.46      1.82 o 
   2  10   8        3.21        5.37      2.19 o 
   3  10   8      111.13      114.77      4.70 o 
   4  10   8       31.75       31.79      3.02 o 
   5  10   8       35.97       39.65      3.54 o 
   6  10   8      134.27      124.98      5.93 o 
   7  10   8        8.22        7.77      2.39 o 
   8  10   8       47.75       39.09      3.76 o 
   9  10   8        5.15       -0.38      2.29 o 
  10  10   8        7.29        8.07      2.80 o 
  -4  11   8       39.06       47.90      6.62 o 
  -3  11   8        0.11       -2.41      2.97 o 
  -2  11   8        1.02       -2.79      3.50 o 
  -1  11   8       56.30       58.60      4.87 o 
   0  11   8       25.32       29.80      3.88 o 
   1  11   8       31.05       26.88      3.64 o 
   2  11   8        8.81        3.32      2.25 o 
   3  11   8       31.78       30.10      3.24 o 
   4  11   8        6.77        4.62      2.42 o 
   5  11   8       17.26       13.76      4.97 o 
   6  11   8       31.05       31.29      3.63 o 
   7  11   8       63.34       52.46      4.35 o 
   8  11   8       15.82        9.39      2.79 o 
   9  11   8       14.62       13.27      3.15 o 
  10  11   8        1.52       -2.15      2.51 o 
  -3  12   8        4.81       -4.12      4.12 o 
  -2  12   8        1.38       -3.60      4.13 o 
  -1  12   8        3.90       -3.15      4.40 o 
   0  12   8       21.29       17.50      3.68 o 
   1  12   8       13.40        7.37      3.08 o 
   2  12   8        0.03       -2.32      2.32 o 
   3  12   8        5.69        4.23      2.72 o 
   4  12   8        0.00       -2.39      2.39 o 
   5  12   8      112.35      115.59      7.04 o 
   6  12   8        9.07       12.96      3.07 o 
   7  12   8        3.63        4.91      3.14 o 
   8  12   8        2.65       -1.85      2.98 o 
   9  12   8        1.15        3.27      2.80 o 
  -1  13   8        0.09        4.94      4.04 o 
   0  13   8       21.16       19.19      4.54 o 
   1  13   8       36.98       37.77      4.93 o 
   2  13   8       39.26       24.54      4.02 o 
   3  13   8        7.53        2.85      3.41 o 
   4  13   8        0.73       -2.89      2.89 o 
   5  13   8       80.78       76.60      5.36 o 
   6  13   8        9.54        8.61      2.91 o 
   7  13   8        0.91       -1.75      2.60 o 
   8  13   8        0.60        2.43      2.87 o 
   1  14   8        0.23       -0.20      3.80 o 
   2  14   8        8.02        5.76      3.39 o 
   3  14   8       20.17       15.37      4.47 o 
   4  14   8        7.32       11.82      5.21 o 
   5  14   8       32.92       56.27      7.69 o 
   6  14   8        2.89        6.54      3.29 o 
   7  14   8        4.88        9.75      3.18 o 
  -6 -11   9        8.67       12.29      5.21 o 
  -5 -11   9       10.78       14.50      5.55 o 
  -4 -11   9       12.97       16.92      5.81 o 
  -3 -11   9       31.57       40.08      5.59 o 
  -2 -11   9        0.01       -2.19      3.47 o 
  -1 -11   9        5.00        4.33      3.51 o 
  -7 -10   9        2.83        3.02      2.98 o 
  -6 -10   9       11.92        8.16      3.03 o 
  -5 -10   9        0.02        4.29      3.40 o 
  -4 -10   9        0.97        2.73      3.91 o 
  -3 -10   9       24.72       31.30      5.52 o 
  -2 -10   9        0.68        1.80      3.16 o 
  -1 -10   9       38.40       55.59      5.30 o 
   0 -10   9       29.89       28.60      5.11 o 
   1 -10   9        4.20        6.91      4.90 o 
  -8  -9   9       10.92       10.44      3.15 o 
  -7  -9   9       15.91       16.87      3.44 o 
  -6  -9   9       48.06       58.86      4.69 o 
  -5  -9   9       39.31       30.56      3.63 o 
  -4  -9   9        3.30        7.67      2.37 o 
  -3  -9   9      106.79      108.67      5.06 o 
  -2  -9   9        1.72        4.20      4.21 o 
  -1  -9   9       47.50       55.92      7.28 o 
   0  -9   9        1.18        1.04      2.86 o 
   1  -9   9        3.56        2.71      3.55 o 
   2  -9   9       88.18       91.91      8.87 o 
   3  -9   9        8.22        6.86      5.23 o 
  -9  -8   9        8.15        6.84      3.59 o 
  -8  -8   9        0.00        0.69      3.28 o 
  -7  -8   9        0.02        3.32      2.44 o 
  -6  -8   9       76.90       62.49      4.40 o 
  -5  -8   9        1.00        1.00      2.93 o 
  -4  -8   9       21.14       23.29      3.48 o 
  -3  -8   9        0.69        1.20      1.88 o 
  -2  -8   9       60.12       54.39      4.89 o 
  -1  -8   9        0.87        2.02      2.40 o 
   0  -8   9       36.63       34.99      4.10 o 
   1  -8   9       36.96       42.19      4.50 o 
   2  -8   9       48.14       50.09      4.70 o 
   3  -8   9        5.78       10.79      3.74 o 
   4  -8   9        0.16        2.17      5.47 o 
  -9  -7   9        0.01       -2.08      2.55 o 
  -8  -7   9       12.52       13.98      3.05 o 
  -7  -7   9       58.88       48.60      4.05 o 
  -6  -7   9        0.59       -1.98      2.01 o 
  -5  -7   9        0.66        0.19      1.82 o 
  -4  -7   9       21.43       28.12      2.59 o 
  -3  -7   9        2.17        1.58      1.70 o 
  -2  -7   9       32.44       25.54      2.87 o 
  -1  -7   9        1.31       -0.75      2.11 o 
   0  -7   9        2.79        3.13      2.26 o 
   1  -7   9       77.73       76.01      4.42 o 
   2  -7   9        0.33       -0.41      2.49 o 
   3  -7   9        0.15        0.42      3.02 o 
   4  -7   9        0.31        8.14      3.55 o 
   5  -7   9        0.29       -2.84      3.26 o 
  -9  -6   9       65.35       64.04      5.69 o 
  -8  -6   9       24.87       18.64      4.86 o 
  -7  -6   9        4.92        5.10      2.38 o 
  -6  -6   9       59.16       51.82      3.88 o 
  -5  -6   9      390.92      352.41      8.58 o 
  -4  -6   9      183.66      170.03      5.50 o 
  -3  -6   9       42.97       46.06      4.93 o 
  -2  -6   9       30.87       23.12      2.29 o 
  -1  -6   9      509.21      497.36     10.43 o 
   0  -6   9      260.55      250.87      6.29 o 
   1  -6   9        6.22        7.13      2.26 o 
   2  -6   9        1.52       -0.94      1.98 o 
   3  -6   9       56.00       51.90      4.20 o 
   4  -6   9        0.26        2.62      3.05 o 
   5  -6   9        9.26        8.87      3.71 o 
   6  -6   9       22.14       26.32      4.81 o 
 -10  -5   9        0.95        3.89      2.74 o 
  -9  -5   9       83.38      101.13      5.20 o 
  -8  -5   9       31.54       27.19      3.61 o 
  -7  -5   9        0.19       -1.89      1.89 o 
  -6  -5   9       35.12       31.80      3.17 o 
  -5  -5   9        9.97        6.97      1.98 o 
  -4  -5   9       90.16       91.02      3.50 o 
  -3  -5   9        2.90        2.64      1.94 o 
  -2  -5   9       59.81       49.13      2.97 o 
  -1  -5   9      174.72      165.99      4.51 o 
   0  -5   9      267.18      272.08      5.91 o 
   1  -5   9      228.48      226.08      7.09 o 
   2  -5   9      105.75      108.91      4.53 o 
   3  -5   9       33.49       31.89      3.43 o 
   4  -5   9        6.68        7.99      3.24 o 
   5  -5   9       79.33       85.00      6.10 o 
   6  -5   9        0.13       -0.54      3.42 o 
   7  -5   9        1.22        1.68      3.22 o 
 -10  -4   9        7.35        1.89      2.55 o 
  -9  -4   9        0.00       -1.85      2.35 o 
  -8  -4   9       82.57       86.57      4.57 o 
  -7  -4   9       13.87       10.69      3.31 o 
  -6  -4   9       11.12        7.23      2.27 o 
  -5  -4   9        5.40        2.40      1.65 o 
  -4  -4   9        0.04       -1.25      1.25 o 
  -3  -4   9        6.30        5.61      1.26 o 
  -2  -4   9      623.54      588.42     12.71 o 
  -1  -4   9      563.06      552.45      7.74 o 
   0  -4   9      380.27      363.69      7.14 o 
   1  -4   9      194.19      186.12      5.93 o 
   2  -4   9      349.83      346.54      7.84 o 
   3  -4   9       91.60       91.29      5.20 o 
   4  -4   9        0.48       -0.42      2.02 o 
   5  -4   9       72.64       61.90      4.45 o 
   6  -4   9       16.62       13.70      3.62 o 
   7  -4   9        0.77       -1.57      3.02 o 
 -10  -3   9        0.44       -1.62      3.56 o 
  -9  -3   9       10.48       12.96      3.19 o 
  -8  -3   9       30.73       31.75      3.21 o 
  -7  -3   9        1.16       -0.64      2.04 o 
  -6  -3   9      126.33      121.10      6.89 o 
  -5  -3   9       55.58       59.84      3.96 o 
  -4  -3   9      534.19      561.97      7.84 o 
  -3  -3   9      465.98      465.13      6.72 o 
  -2  -3   9        0.03       -1.00      1.00 o 
  -1  -3   9        1.81        2.20      0.89 o 
   0  -3   9       22.13       15.27      2.14 o 
   1  -3   9       21.19       26.46      2.42 o 
   2  -3   9      226.62      239.01      5.69 o 
   3  -3   9        5.79        4.68      1.76 o 
   4  -3   9        1.65        0.79      1.96 o 
   5  -3   9       14.90       18.01      3.41 o 
   6  -3   9        2.15        5.79      2.42 o 
   7  -3   9        2.43       -0.34      2.42 o 
   8  -3   9        0.47        3.51      4.52 o 
 -10  -2   9       33.36       27.82      4.19 o 
  -9  -2   9       26.10       20.10      3.16 o 
  -8  -2   9        3.29        2.15      2.48 o 
  -7  -2   9       22.45       25.03      2.56 o 
  -6  -2   9      771.18      779.62     17.91 o 
  -5  -2   9       50.48       53.64      2.19 o 
  -4  -2   9      122.66      126.82      3.05 o 
  -3  -2   9      311.12      317.14      6.93 o 
  -2  -2   9      947.25      961.61     12.53 o 
  -1  -2   9      264.24      254.22      5.56 o 
   0  -2   9      245.46      240.40      4.80 o 
   1  -2   9       63.62       65.72      2.87 o 
   2  -2   9        0.06       -1.05      1.24 o 
   3  -2   9        0.45       -0.69      1.34 o 
   4  -2   9       60.85       55.14      3.11 o 
   5  -2   9       33.67       28.73      3.58 o 
   6  -2   9      255.77      263.46      9.72 o 
   7  -2   9        8.72       14.59      2.94 o 
   8  -2   9       31.68       27.92      3.51 o 
 -10  -1   9        0.01        0.71      2.61 o 
  -9  -1   9       22.34       21.28      3.22 o 
  -8  -1   9        6.82        9.82      2.92 o 
  -7  -1   9       67.10       65.42      3.63 o 
  -6  -1   9      404.56      406.37      8.96 o 
  -5  -1   9      148.16      152.59      4.31 o 
  -4  -1   9        8.75       12.48      1.60 o 
  -3  -1   9        1.66        2.04      1.15 o 
  -2  -1   9      215.33      201.53      4.22 o 
  -1  -1   9       39.76       43.03      2.30 o 
   0  -1   9      217.37      216.47      4.79 o 
   1  -1   9       15.37       16.15      1.61 o 
   2  -1   9      179.33      181.48      4.08 o 
   3  -1   9        1.05       -0.71      1.31 o 
   4  -1   9        1.24        3.18      1.37 o 
   5  -1   9        0.00        1.45      1.57 o 
   6  -1   9        0.18       -1.72      2.18 o 
   7  -1   9       98.28       97.84      5.59 o 
   8  -1   9        8.26       10.19      3.07 o 
   9  -1   9        6.95        8.70      2.71 o 
 -10   0   9        2.01        2.17      2.66 o 
  -9   0   9       23.28       25.43      3.91 o 
  -8   0   9      119.74      109.14      5.29 o 
  -7   0   9      119.17      123.00      4.71 o 
  -6   0   9      425.27      428.78      9.26 o 
  -5   0   9       89.67       91.34      2.92 o 
  -4   0   9       90.89       91.46      3.03 o 
  -3   0   9       73.77       79.35      2.68 o 
  -2   0   9       31.23       23.80      1.65 o 
  -1   0   9        0.17        0.35      1.00 o 
   0   0   9      176.55      177.01      4.20 o 
   1   0   9      297.41      341.49      5.71 o 
   2   0   9      316.84      334.21      5.30 o 
   3   0   9       62.31       68.31      2.67 o 
   4   0   9        0.94        1.39      1.19 o 
   5   0   9       42.18       42.32      2.21 o 
   6   0   9       25.34       24.67      2.71 o 
   7   0   9      259.15      270.27      8.54 o 
   8   0   9      128.34      121.78      5.92 o 
   9   0   9       17.08       15.94      3.87 o 
  -9   1   9        1.49        0.24      2.53 o 
  -8   1   9        8.00        7.65      2.66 o 
  -7   1   9        3.07       -0.13      2.25 o 
  -6   1   9      682.53      675.64     12.60 o 
  -5   1   9       84.06       81.66      2.77 o 
  -4   1   9      770.35      771.86     12.24 o 
  -3   1   9       88.02       85.30      2.79 o 
  -2   1   9       80.71       77.30      2.39 o 
  -1   1   9      730.12      755.05     10.08 o 
   0   1   9      294.88      283.21      5.41 o 
   1   1   9     1861.93     1937.45     20.71 o 
   2   1   9        6.44        1.84      1.17 o 
   3   1   9       11.61       11.09      1.21 o 
   4   1   9       87.29      106.75      2.85 o 
   5   1   9       54.07       58.20      2.23 o 
   6   1   9       23.99       28.16      2.55 o 
   7   1   9      198.39      201.81      5.89 o 
   8   1   9        0.55       -1.16      3.55 o 
   9   1   9       34.25       33.51      3.76 o 
  10   1   9        0.03        1.24      2.56 o 
  -9   2   9       21.22       15.65      3.31 o 
  -8   2   9        4.42        0.44      2.42 o 
  -7   2   9        4.19        4.43      2.56 o 
  -6   2   9      332.80      334.89      8.03 o 
  -5   2   9      159.33      164.88      5.73 o 
  -4   2   9      348.84      362.88      6.07 o 
  -3   2   9        7.52        8.60      1.43 o 
  -2   2   9        0.67        0.81      0.97 o 
  -1   2   9      500.18      484.56      7.79 o 
   0   2   9      289.72      302.61      5.62 o 
   1   2   9     1017.36     1070.58     12.96 o 
   2   2   9     1244.32     1300.09     15.76 o 
   3   2   9      926.17      926.36     10.23 o 
   4   2   9       27.24       33.60      1.77 o 
   5   2   9        5.13        5.65      1.10 o 
   6   2   9       30.25       28.14      2.48 o 
   7   2   9      101.44       97.52      3.87 o 
   8   2   9       31.21       31.30      2.78 o 
   9   2   9        0.39       -2.11      2.11 o 
  10   2   9        5.16       -0.19      2.38 o 
  -9   3   9       15.11       15.90      3.51 o 
  -8   3   9        4.86        9.57      2.94 o 
  -7   3   9        0.46       -0.61      2.27 o 
  -6   3   9        0.01       -1.33      2.20 o 
  -5   3   9      141.42      136.33      5.41 o 
  -4   3   9       27.46       28.16      2.00 o 
  -3   3   9       53.59       55.50      2.48 o 
  -2   3   9      334.39      325.99      5.56 o 
  -1   3   9       81.53       81.33      2.97 o 
   0   3   9       28.36       28.23      1.92 o 
   1   3   9      249.81      252.30      5.09 o 
   2   3   9       10.31        4.56      1.47 o 
   3   3   9      911.60      963.02     10.60 o 
   4   3   9       20.75       23.89      1.63 o 
   5   3   9       18.97       17.56      1.54 o 
   6   3   9      549.29      571.82      9.65 o 
   7   3   9      194.38      188.49      4.67 o 
   8   3   9       23.34       27.80      2.53 o 
   9   3   9        0.30       -1.52      1.52 o 
  10   3   9        0.03        0.33      1.89 o 
  -8   4   9        5.79        3.02      2.74 o 
  -7   4   9        7.95        7.44      3.15 o 
  -6   4   9       12.38       14.90      3.08 o 
  -5   4   9      233.02      237.53      7.96 o 
  -4   4   9        1.94        0.35      1.47 o 
  -3   4   9       15.93       18.33      1.86 o 
  -2   4   9      445.90      429.42      6.83 o 
  -1   4   9      378.62      364.65      6.63 o 
   0   4   9      777.58      782.30     11.21 o 
   1   4   9      975.72      922.03     12.73 o 
   2   4   9       18.48       20.79      1.87 o 
   3   4   9       61.79       62.96      2.10 o 
   4   4   9       15.72       15.33      1.47 o 
   5   4   9      312.76      324.40      5.22 o 
   6   4   9       41.43       46.66      2.51 o 
   7   4   9       46.37       42.87      3.02 o 
   8   4   9        6.64        8.67      1.93 o 
   9   4   9        3.49       -0.71      1.95 o 
  10   4   9        9.33        5.62      2.37 o 
  -8   5   9        0.35        1.12      3.02 o 
  -7   5   9        4.45        3.27      3.14 o 
  -6   5   9        3.35        3.04      2.89 o 
  -5   5   9       97.45       97.76      5.47 o 
  -4   5   9        0.02       -1.67      1.67 o 
  -3   5   9       16.29       10.32      1.85 o 
  -2   5   9        4.78        5.36      1.42 o 
  -1   5   9       70.37       65.85      2.89 o 
   0   5   9       92.64       90.21      3.19 o 
   1   5   9       15.58       13.90      1.69 o 
   2   5   9      113.75      110.87      3.81 o 
   3   5   9      471.28      460.91      6.63 o 
   4   5   9      216.04      215.11      4.24 o 
   5   5   9      345.59      364.02      7.74 o 
   6   5   9      134.16      135.16      3.96 o 
   7   5   9       12.51       13.59      2.02 o 
   8   5   9        0.80       -0.16      1.57 o 
   9   5   9        7.26        8.64      2.30 o 
  10   5   9        0.30        0.65      2.08 o 
  11   5   9       32.57       38.70      5.97 o 
  -7   6   9        0.02       -1.43      2.80 o 
  -6   6   9        5.67        3.17      2.85 o 
  -5   6   9        0.10       -1.93      2.24 o 
  -4   6   9        0.16       -2.32      2.32 o 
  -3   6   9        7.58        3.16      2.06 o 
  -2   6   9        0.23        0.23      1.33 o 
  -1   6   9      536.21      497.17      9.36 o 
   0   6   9      163.57      153.67      4.40 o 
   1   6   9       19.06       15.24      1.83 o 
   2   6   9      124.74      107.65      3.54 o 
   3   6   9      311.83      297.19      5.73 o 
   4   6   9        0.74        0.01      1.19 o 
   5   6   9       49.96       52.05      2.60 o 
   6   6   9       43.50       46.62      2.89 o 
   7   6   9        0.01        2.33      1.63 o 
   8   6   9       13.01        9.04      2.02 o 
   9   6   9        1.07        0.26      1.96 o 
  10   6   9        0.52        1.18      2.13 o 
  11   6   9       18.84       21.02      3.24 o 
  -7   7   9        7.25        6.98      3.27 o 
  -6   7   9        2.12        2.09      2.80 o 
  -5   7   9       12.66        8.52      3.34 o 
  -4   7   9        0.00        0.00      2.63 o 
  -3   7   9        0.01       -1.41      1.83 o 
  -2   7   9       19.80       23.11      2.64 o 
  -1   7   9      131.59      125.02      4.55 o 
   0   7   9       25.41       26.82      2.30 o 
   1   7   9        3.69        2.07      1.55 o 
   2   7   9      269.41      256.37      5.67 o 
   3   7   9      997.96     1014.58     13.18 o 
   4   7   9      269.91      283.38      5.59 o 
   5   7   9      138.12      141.70      3.62 o 
   6   7   9        6.31       10.69      2.16 o 
   7   7   9       21.20       14.67      2.46 o 
   8   7   9        3.16       -0.17      1.96 o 
   9   7   9       12.34       10.23      2.41 o 
  10   7   9        4.48        5.90      2.42 o 
  11   7   9        0.57        2.66      2.40 o 
  -6   8   9        0.95       -2.51      3.15 o 
  -5   8   9        4.31        6.35      3.15 o 
  -4   8   9        7.27       11.35      3.58 o 
  -3   8   9        0.77       -0.95      2.19 o 
  -2   8   9      625.99      643.96     12.09 o 
  -1   8   9      208.18      203.56      6.09 o 
   0   8   9       45.96       52.89      3.05 o 
   1   8   9        0.01        1.68      1.61 o 
   2   8   9      101.47      103.07      3.83 o 
   3   8   9        4.01        2.79      1.66 o 
   4   8   9        5.90        6.43      2.34 o 
   5   8   9       99.17      109.26      3.91 o 
   6   8   9        3.55        5.14      2.55 o 
   7   8   9       71.29       59.60      4.00 o 
   8   8   9      117.05      113.44      6.83 o 
   9   8   9        0.18       -1.01      1.95 o 
  10   8   9       11.76        9.99      2.60 o 
  -5   9   9        0.35        4.28      3.49 o 
  -4   9   9        6.30        4.55      3.26 o 
  -3   9   9       38.80       29.80      4.37 o 
  -2   9   9       34.32       35.92      3.37 o 
  -1   9   9        7.15        5.43      2.63 o 
   0   9   9       99.87       84.23      4.24 o 
   1   9   9        2.84       -0.41      1.82 o 
   2   9   9       68.42       74.42      3.58 o 
   3   9   9       83.42       76.02      4.01 o 
   4   9   9      194.56      205.19     10.00 o 
   5   9   9       32.48       37.12      2.72 o 
   6   9   9        4.01        2.06      2.00 o 
   7   9   9        0.04       -1.96      1.96 o 
   8   9   9        4.88        4.74      2.38 o 
   9   9   9       27.70       29.42      3.44 o 
  10   9   9       31.90       36.80      6.00 o 
  -5  10   9        8.09        5.26      5.07 o 
  -4  10   9       11.29        7.33      3.61 o 
  -3  10   9        1.99        3.55      3.17 o 
  -2  10   9        5.68        1.71      2.62 o 
  -1  10   9        3.14        2.89      2.25 o 
   0  10   9        3.12       -0.02      2.17 o 
   1  10   9       96.20       88.17      4.49 o 
   2  10   9       10.01       10.13      2.36 o 
   3  10   9       19.70       17.50      2.70 o 
   4  10   9        3.88        4.03      2.24 o 
   5  10   9        3.58        2.30      2.02 o 
   6  10   9      146.86      137.33      6.45 o 
   7  10   9       20.42       16.05      2.98 o 
   8  10   9       24.91       24.64      3.83 o 
   9  10   9        0.61       -2.33      2.33 o 
  10  10   9        0.18        2.06      2.66 o 
  -4  11   9        0.05        1.81      3.31 o 
  -3  11   9       15.48       15.15      3.94 o 
  -2  11   9        0.47       -1.55      2.53 o 
  -1  11   9       81.82       66.93      5.01 o 
   0  11   9        1.24        4.20      2.77 o 
   1  11   9        0.04       -2.27      2.27 o 
   2  11   9       10.16        8.50      2.79 o 
   3  11   9        4.20       -0.18      2.14 o 
   4  11   9        3.39       -1.92      1.92 o 
   5  11   9        2.29        3.09      2.41 o 
   6  11   9        0.01        0.24      2.23 o 
   7  11   9        1.54        0.09      2.35 o 
   8  11   9       16.52        9.55      2.88 o 
   9  11   9        7.34        7.11      4.31 o 
  10  11   9       12.53       13.15      3.55 o 
  -2  12   9        6.33        6.79      5.21 o 
  -1  12   9        0.23       -2.93      3.13 o 
   0  12   9        1.14        3.48      3.06 o 
   1  12   9       14.09       19.01      3.56 o 
   2  12   9        0.10        2.75      2.67 o 
   3  12   9       16.61       13.83      3.13 o 
   4  12   9       26.02       19.04      3.46 o 
   5  12   9       47.80       52.85      4.50 o 
   6  12   9        7.92       11.87      3.03 o 
   7  12   9        1.60       -2.97      2.97 o 
   8  12   9        9.97        9.56      3.03 o 
   9  12   9        3.61        6.86      2.95 o 
  -1  13   9        1.09       -2.08      3.60 o 
   0  13   9        0.25        0.64      5.26 o 
   1  13   9       12.43       10.89      4.69 o 
   2  13   9        5.49        4.40      3.16 o 
   3  13   9       16.64       17.61      3.68 o 
   4  13   9        5.30        7.68      3.67 o 
   5  13   9        3.31       -0.86      3.02 o 
   6  13   9        7.96        5.82      2.96 o 
   7  13   9       22.31       30.05      4.26 o 
   8  13   9        5.17       -0.46      2.80 o 
   1  14   9        0.04       -2.12      3.92 o 
   2  14   9        4.77       -2.09      3.10 o 
   3  14   9        0.44       -1.57      3.43 o 
   4  14   9       76.91       75.83      6.62 o 
   5  14   9       16.06       12.62      6.21 o 
   6  14   9        4.31        4.88      3.18 o 
   7  14   9        3.23        1.47      2.72 o 
  -6 -10  10        4.63        8.24      3.95 o 
  -5 -10  10        2.11       -0.29      4.35 o 
  -4 -10  10       10.11        9.76      3.97 o 
  -3 -10  10       44.08       48.28     10.93 o 
  -2 -10  10       15.82       20.31      4.64 o 
  -1 -10  10       27.07       34.85      4.98 o 
   0 -10  10       12.67       12.19      4.68 o 
  -7  -9  10       24.61       39.86      5.24 o 
  -6  -9  10        1.25       -1.81      2.96 o 
  -5  -9  10       45.48       36.69      5.01 o 
  -4  -9  10        0.77        0.18      3.10 o 
  -3  -9  10       70.94       70.54      6.24 o 
  -2  -9  10       12.18        8.66      3.79 o 
  -1  -9  10        5.52        1.89      2.91 o 
   0  -9  10        4.47        8.51      3.68 o 
   1  -9  10        0.36       -0.82      4.31 o 
   2  -9  10       11.33        9.94      5.72 o 
  -8  -8  10        0.04       -0.57      2.89 o 
  -7  -8  10        0.06        3.13      3.13 o 
  -6  -8  10        0.92        2.31      3.23 o 
  -5  -8  10       13.67       14.48      3.75 o 
  -4  -8  10        3.04        1.92      2.41 o 
  -3  -8  10       53.80       51.87      4.14 o 
  -2  -8  10        8.90        8.23      3.07 o 
  -1  -8  10       24.20       26.68      3.91 o 
   0  -8  10       51.52       57.72      4.99 o 
   1  -8  10       37.01       28.04      4.74 o 
   2  -8  10       19.90       12.60      4.52 o 
   3  -8  10        4.12        8.36      4.97 o 
  -9  -7  10        0.66        1.82      2.86 o 
  -8  -7  10        0.05       -0.85      2.47 o 
  -7  -7  10        5.18        7.84      3.24 o 
  -6  -7  10       46.81       51.73      5.07 o 
  -5  -7  10       38.00       28.26      4.69 o 
  -4  -7  10       43.41       47.25      3.37 o 
  -3  -7  10       83.15       71.25      4.22 o 
  -2  -7  10      266.95      268.34      7.61 o 
  -1  -7  10       44.66       48.83      8.83 o 
   0  -7  10       15.37       15.03      4.04 o 
   1  -7  10      186.50      233.02      8.32 o 
   2  -7  10        2.90        1.96      2.84 o 
   3  -7  10        9.16        6.59      3.64 o 
   4  -7  10        1.45        6.23      3.71 o 
  -9  -6  10        0.25       -1.52      2.63 o 
  -8  -6  10       14.14        7.84      2.81 o 
  -7  -6  10       10.04        4.81      2.60 o 
  -6  -6  10        0.77        5.12      2.43 o 
  -5  -6  10       24.44       17.88      2.78 o 
  -4  -6  10        2.47        4.52      1.98 o 
  -3  -6  10       77.40       76.10      3.52 o 
  -2  -6  10      103.21       90.75      3.70 o 
  -1  -6  10      246.93      236.40      6.90 o 
   0  -6  10       39.01       40.55      3.55 o 
   1  -6  10       29.78       30.66      3.35 o 
   2  -6  10        2.01        0.07      2.14 o 
   3  -6  10        0.39       -1.56      2.93 o 
   4  -6  10        5.06       -3.28      3.28 o 
   5  -6  10        4.71        3.48      3.69 o 
  -9  -5  10        3.75        4.88      2.78 o 
  -8  -5  10        0.65       -1.02      2.41 o 
  -7  -5  10        5.09        5.60      2.45 o 
  -6  -5  10      234.85      219.05      7.00 o 
  -5  -5  10        9.47       11.58      2.28 o 
  -4  -5  10       41.87       47.49      2.82 o 
  -3  -5  10      200.64      204.34      4.85 o 
  -2  -5  10        6.94        2.45      1.56 o 
  -1  -5  10     1030.29     1064.67     12.54 o 
   0  -5  10      284.38      283.29      6.25 o 
   1  -5  10        5.62        1.90      2.08 o 
   2  -5  10        0.24        4.54      2.06 o 
   3  -5  10       10.69       13.00      2.53 o 
   4  -5  10        0.04       -0.11      2.72 o 
   5  -5  10        3.77        7.75      5.94 o 
   6  -5  10       16.31       22.65      4.60 o 
  -9  -4  10       37.93       36.20      3.81 o 
  -8  -4  10        0.07       -0.25      2.31 o 
  -7  -4  10        8.45        3.87      2.50 o 
  -6  -4  10       21.08       21.59      4.41 o 
  -5  -4  10      211.83      208.69      5.70 o 
  -4  -4  10       82.91       80.16      3.13 o 
  -3  -4  10      113.89      116.03      4.58 o 
  -2  -4  10      109.52      112.16      3.53 o 
  -1  -4  10        0.25        1.23      1.12 o 
   0  -4  10        0.29       -1.40      1.60 o 
   1  -4  10       93.72       83.71      3.69 o 
   2  -4  10        0.03       -0.79      1.82 o 
   3  -4  10      254.43      256.06      6.94 o 
   4  -4  10       41.16       42.18      3.98 o 
   5  -4  10       17.81       15.92      3.22 o 
   6  -4  10       24.20       18.33      4.00 o 
   7  -4  10        0.57        2.50      3.47 o 
  -9  -3  10        8.60       11.83      3.12 o 
  -8  -3  10        2.87        0.92      3.39 o 
  -7  -3  10        6.95        4.83      2.39 o 
  -6  -3  10       31.09       32.08      3.19 o 
  -5  -3  10      385.36      382.27      7.92 o 
  -4  -3  10        3.74        0.96      1.73 o 
  -3  -3  10       18.53       18.57      1.71 o 
  -2  -3  10       69.44       75.55      3.89 o 
  -1  -3  10      174.32      158.14      4.49 o 
   0  -3  10      130.27      120.32      3.67 o 
   1  -3  10       27.67       27.54      2.60 o 
   2  -3  10        0.14        0.19      1.69 o 
   3  -3  10        4.51       -0.24      1.81 o 
   4  -3  10      187.01      181.67      6.39 o 
   5  -3  10       78.85       74.73      6.27 o 
   6  -3  10       11.55        9.59      3.00 o 
   7  -3  10        0.65       -0.14      2.66 o 
   8  -3  10        3.87       -1.95     11.59 o 
  -9  -2  10        1.47        0.34      2.56 o 
  -8  -2  10       36.28       39.82      3.95 o 
  -7  -2  10        9.93        9.54      2.75 o 
  -6  -2  10      187.59      182.29     15.67 o 
  -5  -2  10      475.35      485.50      9.22 o 
  -4  -2  10      383.40      380.78      8.41 o 
  -3  -2  10       39.32       35.92      2.39 o 
  -2  -2  10       22.73       20.96      1.93 o 
  -1  -2  10      214.36      206.63      5.30 o 
   0  -2  10       20.63       21.68      2.07 o 
   1  -2  10       14.90       19.09      1.86 o 
   2  -2  10      238.27      236.02      5.11 o 
   3  -2  10        4.27        7.51      2.07 o 
   4  -2  10        0.92        1.64      1.84 o 
   5  -2  10       60.46       67.29      6.74 o 
   6  -2  10       20.11       17.76      4.19 o 
   7  -2  10        9.08        8.12      3.30 o 
   8  -2  10        5.59        6.39      4.55 o 
  -9  -1  10       21.09       19.32      3.39 o 
  -8  -1  10        5.14        9.37      2.93 o 
  -7  -1  10        0.00        2.87      2.34 o 
  -6  -1  10     1202.69     1140.50     22.44 o 
  -5  -1  10        0.91        2.64      1.88 o 
  -4  -1  10       42.21       40.78      2.19 o 
  -3  -1  10       60.10       62.86      2.65 o 
  -2  -1  10      201.87      198.67      4.38 o 
  -1  -1  10      403.64      429.30     11.29 o 
   0  -1  10      196.54      187.44      4.66 o 
   1  -1  10      113.73      125.25      3.54 o 
   2  -1  10      140.39      148.85      3.61 o 
   3  -1  10       57.79       52.65      4.20 o 
   4  -1  10      131.64      135.04      4.52 o 
   5  -1  10        0.02       -2.04      2.04 o 
   6  -1  10       30.42       34.74      3.83 o 
   7  -1  10       15.80       15.71      3.55 o 
   8  -1  10       11.12       11.37      3.40 o 
   9  -1  10        0.11        0.69      2.60 o 
  -9   0  10        5.66        4.13      2.97 o 
  -8   0  10        5.38        6.87      2.79 o 
  -7   0  10        0.27        0.07      2.74 o 
  -6   0  10       57.20       54.03      5.02 o 
  -5   0  10      786.27      789.32     12.71 o 
  -4   0  10        1.60        2.00      1.46 o 
  -3   0  10       44.51       46.11      2.53 o 
  -2   0  10       32.54       30.76      1.86 o 
  -1   0  10       31.48       32.47      2.22 o 
   0   0  10        5.11        4.41      1.49 o 
   1   0  10      682.10      679.99     10.29 o 
   2   0  10        0.89        2.12      1.20 o 
   3   0  10      713.23      732.62     12.71 o 
   4   0  10       17.15       18.18      1.92 o 
   5   0  10        9.92        8.82      2.18 o 
   6   0  10        8.77        8.36      2.76 o 
   7   0  10       17.90       22.99      3.58 o 
   8   0  10       74.57       80.93      5.27 o 
   9   0  10       32.68       29.45      4.00 o 
  -9   1  10        8.26        8.28      3.53 o 
  -8   1  10       13.20       13.89      3.07 o 
  -7   1  10        8.03        5.89      2.71 o 
  -6   1  10        6.74        4.10      2.57 o 
  -5   1  10        4.60        3.97      2.00 o 
  -4   1  10      551.19      564.34     10.25 o 
  -3   1  10      166.78      161.51      3.98 o 
  -2   1  10      636.27      643.09      9.04 o 
  -1   1  10      496.45      505.85      8.24 o 
   0   1  10        1.64        2.33      1.34 o 
   1   1  10      247.83      241.01      5.18 o 
   2   1  10       10.96       10.63      1.30 o 
   3   1  10        0.74        0.60      1.13 o 
   4   1  10       77.22       76.94      2.47 o 
   5   1  10        3.93        3.64      1.46 o 
   6   1  10        0.02        1.14      1.83 o 
   7   1  10       17.11       20.34      2.97 o 
   8   1  10        1.52        2.38      3.35 o 
   9   1  10        0.41        2.53      2.68 o 
  -9   2  10        2.02       -0.26      2.80 o 
  -8   2  10        4.24        3.13      2.70 o 
  -7   2  10       17.99       21.48      3.43 o 
  -6   2  10      389.09      412.06     10.99 o 
  -5   2  10       13.23        7.36      2.24 o 
  -4   2  10       19.60       19.57      1.90 o 
  -3   2  10       18.42       16.47      1.91 o 
  -2   2  10       70.89       72.41      2.65 o 
  -1   2  10      182.07      185.57      5.11 o 
   0   2  10       19.87       13.77      1.69 o 
   1   2  10       16.70       17.02      1.45 o 
   2   2  10       86.38       91.73      2.90 o 
   3   2  10       72.22       77.07      2.97 o 
   4   2  10        9.83        8.81      1.43 o 
   5   2  10        2.33        3.37      1.30 o 
   6   2  10       17.36       18.02      2.04 o 
   7   2  10       51.30       51.32      3.20 o 
   8   2  10      123.91      124.31      5.31 o 
   9   2  10       43.52       43.15      3.76 o 
  10   2  10        0.97       -2.59      3.59 o 
  -8   3  10        4.86        3.11      2.84 o 
  -7   3  10        0.33       -2.29      2.43 o 
  -6   3  10        4.48        4.46      2.78 o 
  -5   3  10       55.23       53.69      4.18 o 
  -4   3  10      142.94      137.52      4.09 o 
  -3   3  10       48.62       49.84      2.65 o 
  -2   3  10      826.69      829.69     12.24 o 
  -1   3  10      390.87      411.21      7.28 o 
   0   3  10        0.07        0.73      1.25 o 
   1   3  10      242.89      229.60      5.04 o 
   2   3  10     1214.80     1210.62     14.76 o 
   3   3  10       40.94       41.09      2.23 o 
   4   3  10        0.22       -0.77      1.19 o 
   5   3  10       68.61       70.19      2.51 o 
   6   3  10      298.70      304.51      6.91 o 
   7   3  10       17.68       22.79      2.85 o 
   8   3  10        8.17        9.37      2.70 o 
   9   3  10        4.26        5.61      2.13 o 
  10   3  10        2.21        3.92      2.02 o 
  -8   4  10        2.69        0.63      2.89 o 
  -7   4  10      102.16       82.58      5.38 o 
  -6   4  10        1.25       -0.94      2.42 o 
  -5   4  10        2.85        2.97      2.52 o 
  -4   4  10        6.66        3.09      1.83 o 
  -3   4  10       31.88       34.06      2.45 o 
  -2   4  10       74.79       77.66      3.28 o 
  -1   4  10      155.31      162.92      4.80 o 
   0   4  10        5.93       11.04      1.71 o 
   1   4  10       27.08       33.31      2.19 o 
   2   4  10        4.12        5.04      1.23 o 
   3   4  10       28.90       30.39      1.80 o 
   4   4  10      839.98      829.00     10.41 o 
   5   4  10        1.34        2.17      1.25 o 
   6   4  10      143.03      150.18      4.89 o 
   7   4  10      131.52      141.17      6.04 o 
   8   4  10        2.18        3.70      2.14 o 
   9   4  10        9.14        6.26      2.38 o 
  10   4  10        8.45       11.69      2.89 o 
  -8   5  10        0.16        1.47      3.12 o 
  -7   5  10       41.29       40.57      4.43 o 
  -6   5  10        2.20        3.45      2.85 o 
  -5   5  10        1.58        1.95      2.53 o 
  -4   5  10        0.01       -1.95      1.95 o 
  -3   5  10       44.08       50.25      3.11 o 
  -2   5  10      395.67      403.60      6.93 o 
  -1   5  10      299.49      299.05      6.83 o 
   0   5  10        0.57        0.61      1.40 o 
   1   5  10       81.93       82.95      3.19 o 
   2   5  10      301.65      276.56      9.66 o 
   3   5  10        8.23        6.83      1.37 o 
   4   5  10      180.53      178.28      4.19 o 
   5   5  10      235.57      232.98      4.59 o 
   6   5  10        1.53        3.28      1.72 o 
   7   5  10       81.70       72.28      4.05 o 
   8   5  10        0.55       -0.01      1.83 o 
   9   5  10       43.22       48.22      3.93 o 
  10   5  10       12.92       13.79      2.75 o 
  -7   6  10        6.90        8.20      3.39 o 
  -6   6  10       11.14       12.16      3.56 o 
  -5   6  10       27.88       26.13      3.85 o 
  -4   6  10        3.94        2.33      2.60 o 
  -3   6  10       56.53       53.92      4.17 o 
  -2   6  10      215.41      226.60      6.13 o 
  -1   6  10       96.97       96.65      4.06 o 
   0   6  10      617.30      604.95      9.88 o 
   1   6  10       36.25       31.47      2.36 o 
   2   6  10        1.24        0.80      1.83 o 
   3   6  10      403.80      416.45      7.61 o 
   4   6  10       23.09       25.62      2.09 o 
   5   6  10       46.59       39.90      2.34 o 
   6   6  10        0.02       -0.86      1.84 o 
   7   6  10       38.37       37.99      3.24 o 
   8   6  10        3.02        0.04      1.91 o 
   9   6  10        5.98        6.57      2.38 o 
  10   6  10       22.24       21.76      3.14 o 
  -7   7  10        0.83        1.60      3.40 o 
  -6   7  10        0.89       -2.19      2.85 o 
  -5   7  10        2.17        8.04      4.26 o 
  -4   7  10        6.05        4.35      2.95 o 
  -3   7  10       79.57       78.01      4.56 o 
  -2   7  10      200.82      195.57      5.94 o 
  -1   7  10       41.00       46.13      2.91 o 
   0   7  10       94.44       88.86      3.62 o 
   1   7  10      784.74      750.50     11.72 o 
   2   7  10      482.57      470.20     11.04 o 
   3   7  10      502.95      515.51      8.91 o 
   4   7  10      357.75      364.27      7.21 o 
   5   7  10       78.73       76.59      3.32 o 
   6   7  10       38.42       42.43      3.45 o 
   7   7  10       44.34       37.46      3.39 o 
   8   7  10       14.40       11.28      2.46 o 
   9   7  10        0.25       -0.31      2.16 o 
  10   7  10        9.84        9.29      2.75 o 
  -6   8  10       11.55       13.48      3.90 o 
  -5   8  10       27.18       32.42      4.61 o 
  -4   8  10        0.06       -0.26      3.22 o 
  -3   8  10       10.82       12.49      5.24 o 
  -2   8  10       65.18       65.25      4.56 o 
  -1   8  10        6.52        8.30      2.29 o 
   0   8  10      104.33      113.05      4.22 o 
   1   8  10      430.08      430.67      8.27 o 
   2   8  10       22.63       23.31      2.50 o 
   3   8  10      161.88      154.51      5.22 o 
   4   8  10        4.25        7.78      2.21 o 
   5   8  10      118.50      117.45      4.15 o 
   6   8  10        0.04        1.24      1.94 o 
   7   8  10        4.50       -0.71      1.94 o 
   8   8  10        0.46        0.28      1.96 o 
   9   8  10       17.90       20.59      3.83 o 
  10   8  10        0.07       -1.09      2.30 o 
  -5   9  10        5.64        6.50      3.69 o 
  -4   9  10       37.63       35.81      5.17 o 
  -3   9  10       59.18       57.47      5.43 o 
  -2   9  10        3.83        2.73      2.53 o 
  -1   9  10       53.40       53.43      3.86 o 
   0   9  10      298.59      296.71      7.67 o 
   1   9  10      276.99      287.71      9.96 o 
   2   9  10       26.77       28.10      2.95 o 
   3   9  10       31.96       30.09      3.07 o 
   4   9  10        3.21        1.42      1.99 o 
   5   9  10        9.92        6.62      2.22 o 
   6   9  10       61.05       67.54      4.37 o 
   7   9  10        0.46        1.34      2.15 o 
   8   9  10        2.66        5.63      3.24 o 
   9   9  10       16.28       17.12      3.75 o 
  10   9  10        1.02        3.69      2.63 o 
  -4  10  10        0.06       -0.67      3.01 o 
  -3  10  10       65.69       76.83      6.36 o 
  -2  10  10       27.13       32.71      4.35 o 
  -1  10  10        0.23       -2.21      2.21 o 
   0  10  10        6.38        5.77      2.51 o 
   1  10  10        7.83        2.73      3.14 o 
   2  10  10        2.12        0.99      2.11 o 
   3  10  10       34.95       30.95      3.22 o 
   4  10  10      149.09      136.70      5.31 o 
   5  10  10      176.72      167.16      7.94 o 
   6  10  10        4.07        5.88      2.46 o 
   7  10  10        0.75       -0.27      2.26 o 
   8  10  10       56.87       60.81      4.61 o 
   9  10  10        5.61        6.65      2.67 o 
  10  10  10        7.73        6.51      2.83 o 
  -3  11  10        0.54       -1.50      3.33 o 
  -2  11  10        8.55       16.64      4.20 o 
  -1  11  10        2.19       -1.86      3.26 o 
   0  11  10        3.87        1.24      2.90 o 
   1  11  10        0.41        1.33      2.48 o 
   2  11  10        3.68        0.69      2.44 o 
   3  11  10       37.92       33.35      3.41 o 
   4  11  10        4.71        4.81      2.68 o 
   5  11  10        2.37        5.37      2.71 o 
   6  11  10        0.00       -2.32      2.32 o 
   7  11  10       10.07        9.44      2.86 o 
   8  11  10       10.50       14.19      3.13 o 
   9  11  10        0.45        4.49      2.75 o 
  -2  12  10       12.02       12.68      5.40 o 
  -1  12  10       12.70        5.51      4.06 o 
   0  12  10        2.46       -2.32      2.73 o 
   1  12  10        1.87        1.91      2.89 o 
   2  12  10        1.74        6.07      3.03 o 
   3  12  10        7.89        8.28      3.19 o 
   4  12  10       20.10       14.20      4.46 o 
   5  12  10       20.56       16.51      3.29 o 
   6  12  10        4.49        3.53      2.79 o 
   7  12  10       43.00       53.82      4.83 o 
   8  12  10       16.85       24.34      6.42 o 
   9  12  10        5.52        2.30      2.78 o 
  -1  13  10        0.17        2.68      4.81 o 
   0  13  10        9.14        6.55      4.08 o 
   1  13  10        3.60        3.26      3.14 o 
   2  13  10        2.61        2.73      3.08 o 
   3  13  10        5.90        7.33      3.71 o 
   4  13  10        0.04       -2.17      3.10 o 
   5  13  10        0.18       -3.10      3.15 o 
   6  13  10        9.42        8.52      3.21 o 
   7  13  10        8.79        6.71      3.93 o 
   8  13  10        0.02        1.43      3.04 o 
   1  14  10        0.48        1.52      4.12 o 
   2  14  10        3.17        5.11      3.48 o 
   3  14  10        2.81        0.97      3.79 o 
   4  14  10       47.07       54.88      6.11 o 
   5  14  10       18.48       10.99      5.58 o 
   6  14  10       30.92       38.35      5.78 o 
  -5 -10  11       29.07       48.51     10.51 o 
  -4 -10  11       20.77       26.93      6.25 o 
  -3 -10  11        0.28        1.90      4.00 o 
  -2 -10  11       23.61       37.76      5.78 o 
  -1 -10  11       29.36       33.34      5.49 o 
  -6  -9  11       16.26       21.09      7.51 o 
  -5  -9  11        0.03        3.57      3.57 o 
  -4  -9  11       14.47        9.91      3.78 o 
  -3  -9  11      114.25      113.56      8.10 o 
  -2  -9  11       37.89       40.89      4.80 o 
  -1  -9  11       15.94       15.46      3.93 o 
   0  -9  11        4.82        7.26      4.32 o 
   1  -9  11        0.18       -3.85      3.92 o 
  -7  -8  11        7.64        6.08      3.52 o 
  -6  -8  11       21.97       21.12      4.02 o 
  -5  -8  11       24.20       16.69      3.94 o 
  -4  -8  11        1.36       -0.69      2.57 o 
  -3  -8  11       96.31       85.85      6.52 o 
  -2  -8  11        1.45        5.14      2.93 o 
  -1  -8  11       42.47       40.80      4.63 o 
   0  -8  11        3.71        2.01      2.95 o 
   1  -8  11       26.47       34.32      5.27 o 
   2  -8  11       16.76       15.80      5.38 o 
   3  -8  11        3.66        8.82      5.15 o 
  -8  -7  11      101.19      109.51      6.98 o 
  -7  -7  11        1.27        3.81      3.66 o 
  -6  -7  11       67.03       67.14      5.78 o 
  -5  -7  11        0.08        1.11      2.84 o 
  -4  -7  11        0.38       -2.13      2.39 o 
  -3  -7  11      191.57      181.33      6.53 o 
  -2  -7  11       33.85       26.74      3.79 o 
  -1  -7  11      110.35      124.59      6.33 o 
   0  -7  11        5.22        5.22      2.92 o 
   1  -7  11        0.15        3.68      2.88 o 
   2  -7  11        0.24       -0.03      3.39 o 
   3  -7  11        0.43        1.18      3.55 o 
   4  -7  11        0.72        4.72      3.58 o 
  -8  -6  11        0.31        2.84      3.71 o 
  -7  -6  11        4.25        2.74      3.03 o 
  -6  -6  11        0.32       -1.04      2.70 o 
  -5  -6  11       11.17        9.61      3.26 o 
  -4  -6  11       10.47        8.61      2.76 o 
  -3  -6  11       42.11       37.38      3.54 o 
  -2  -6  11        4.25       -0.65      2.15 o 
  -1  -6  11      121.48      112.16      7.49 o 
   0  -6  11      179.72      188.96      6.56 o 
   1  -6  11      196.67      205.97      6.22 o 
   2  -6  11       90.21       71.52      5.35 o 
   3  -6  11        0.03        1.64      3.16 o 
   4  -6  11        0.34       -0.20      3.33 o 
   5  -6  11        0.15        1.77      3.52 o 
  -9  -5  11       21.07       18.82      3.50 o 
  -8  -5  11       21.17       18.89      3.45 o 
  -7  -5  11        2.57        6.61      2.69 o 
  -6  -5  11        6.18        5.47      2.53 o 
  -5  -5  11       89.96       95.71     10.78 o 
  -4  -5  11       59.42       65.30      4.38 o 
  -3  -5  11       12.77        5.76      2.11 o 
  -2  -5  11       46.70       50.20      3.41 o 
  -1  -5  11        0.08       -0.72      2.55 o 
   0  -5  11       68.53       67.69      3.77 o 
   1  -5  11      102.46      114.30      7.21 o 
   2  -5  11        1.06       -0.22      2.04 o 
   3  -5  11        2.49        1.79      2.41 o 
   4  -5  11        8.05        5.78      3.04 o 
   5  -5  11        5.03        5.66      3.58 o 
   6  -5  11        2.97        4.88      4.42 o 
  -9  -4  11        0.04        0.22      3.52 o 
  -8  -4  11        2.66       -0.60      2.54 o 
  -7  -4  11        8.64        1.84      2.61 o 
  -6  -4  11        0.57       -1.00      2.25 o 
  -5  -4  11       60.07       58.72      3.94 o 
  -4  -4  11        5.13        1.63      1.86 o 
  -3  -4  11       10.56        8.47      2.48 o 
  -2  -4  11      450.86      443.20     10.08 o 
  -1  -4  11        0.27       -0.06      1.76 o 
   0  -4  11      342.89      336.43      6.76 o 
   1  -4  11      127.07      123.30      5.01 o 
   2  -4  11       18.61       21.40      2.85 o 
   3  -4  11        3.50        1.64      2.29 o 
   4  -4  11        0.63       -2.50      2.50 o 
   5  -4  11        0.47        2.31      2.72 o 
   6  -4  11       24.84       20.84      3.71 o 
  -9  -3  11        4.96        5.98      3.13 o 
  -8  -3  11       39.60       41.02      4.40 o 
  -7  -3  11       60.64       66.98      4.39 o 
  -6  -3  11        0.37       -2.00      2.00 o 
  -5  -3  11       52.32       50.97      3.68 o 
  -4  -3  11      201.70      208.18      5.24 o 
  -3  -3  11      222.78      211.53      6.11 o 
  -2  -3  11        7.56        0.99      1.55 o 
  -1  -3  11       20.86       15.68      2.24 o 
   0  -3  11        0.75       -0.80      1.49 o 
   1  -3  11        9.67        4.42      1.70 o 
   2  -3  11       12.95       12.67      2.42 o 
   3  -3  11       46.71       42.61      3.40 o 
   4  -3  11        1.43       -0.18      2.25 o 
   5  -3  11        8.92        3.13      2.88 o 
   6  -3  11       66.34       68.09      5.73 o 
   7  -3  11       12.42       10.12      3.15 o 
  -9  -2  11       13.93       15.88      3.44 o 
  -8  -2  11       16.95       19.13      3.53 o 
  -7  -2  11       20.44       21.29      3.49 o 
  -6  -2  11       37.35       32.76      3.95 o 
  -5  -2  11        2.64       -1.19      2.41 o 
  -4  -2  11      190.54      170.22      5.37 o 
  -3  -2  11     1176.88     1166.72     17.89 o 
  -2  -2  11       58.39       58.66      3.04 o 
  -1  -2  11      185.31      170.29      4.78 o 
   0  -2  11        7.22        6.38      1.81 o 
   1  -2  11       78.86       79.71      3.16 o 
   2  -2  11        9.42       10.36      2.22 o 
   3  -2  11      105.35      102.24      4.37 o 
   4  -2  11        2.57        4.16      2.33 o 
   5  -2  11        9.72        8.08      3.18 o 
   6  -2  11       36.34       34.95      4.43 o 
   7  -2  11       39.29       44.04      4.90 o 
   8  -2  11        1.28       -1.10      2.60 o 
  -9  -1  11       13.10       14.84      3.48 o 
  -8  -1  11       38.82       36.19      4.14 o 
  -7  -1  11       13.31       12.48      3.07 o 
  -6  -1  11       48.77       37.07      4.33 o 
  -5  -1  11        6.80        7.41      2.88 o 
  -4  -1  11     1944.71     1921.31     26.71 o 
  -3  -1  11        2.62        6.80      1.91 o 
  -2  -1  11      127.26      113.68      3.85 o 
  -1  -1  11       77.34       73.61      3.14 o 
   0  -1  11       15.40       12.38      1.85 o 
   1  -1  11      135.12      137.67      4.22 o 
   2  -1  11      187.83      191.30      4.62 o 
   3  -1  11       37.46       33.41      5.20 o 
   4  -1  11        2.30        3.93      1.95 o 
   5  -1  11        0.86       -0.28      2.48 o 
   6  -1  11        3.89        4.46      4.32 o 
   7  -1  11       17.68       15.95      4.32 o 
   8  -1  11        2.96        5.87      3.14 o 
  -9   0  11        2.08        1.37      2.84 o 
  -8   0  11       42.21       47.56      4.41 o 
  -7   0  11       22.22       19.86      4.72 o 
  -6   0  11        1.16        0.70      2.46 o 
  -5   0  11      109.99       96.52      5.28 o 
  -4   0  11      958.64      937.04     14.89 o 
  -3   0  11       20.05       23.76      2.26 o 
  -2   0  11      249.31      261.54      4.98 o 
  -1   0  11      179.71      186.96      4.77 o 
   0   0  11        3.45        2.03      1.48 o 
   1   0  11      136.68      135.55      4.51 o 
   2   0  11        0.01        1.26      1.45 o 
   3   0  11       26.19       30.81      2.42 o 
   4   0  11       13.22       11.77      1.95 o 
   5   0  11       58.25       65.70      4.78 o 
   6   0  11       96.70       90.40      5.42 o 
   7   0  11       56.85       54.57      4.77 o 
   8   0  11        2.82        2.15      2.95 o 
   9   0  11        8.40        7.71      3.44 o 
  -9   1  11       29.41       39.29      4.26 o 
  -8   1  11        0.70       -2.61      2.61 o 
  -7   1  11       14.00        9.35      2.87 o 
  -6   1  11        0.14       -0.59      2.42 o 
  -5   1  11       10.80        9.30      2.84 o 
  -4   1  11      371.14      382.07      7.94 o 
  -3   1  11       38.72       41.83      2.69 o 
  -2   1  11      419.36      456.56      7.73 o 
  -1   1  11       49.28       58.60      2.82 o 
   0   1  11      183.36      195.96      5.06 o 
   1   1  11        0.02        1.39      1.42 o 
   2   1  11       41.32       42.87      2.70 o 
   3   1  11        0.08       -0.78      1.19 o 
   4   1  11      191.93      205.97      4.60 o 
   5   1  11       16.23       14.16      1.99 o 
   6   1  11       26.55       25.28      3.02 o 
   7   1  11        7.79        7.56      2.71 o 
   8   1  11        2.58        0.11      2.84 o 
   9   1  11        7.78        5.36      3.09 o 
  -8   2  11        0.59        0.59      2.80 o 
  -7   2  11       27.68       26.61      3.75 o 
  -6   2  11       62.84       51.53      4.46 o 
  -5   2  11        4.71        2.50      2.85 o 
  -4   2  11       25.65       26.72      2.56 o 
  -3   2  11        9.69       10.55      1.83 o 
  -2   2  11       27.88       27.85      2.38 o 
  -1   2  11       41.21       44.77      2.57 o 
   0   2  11      233.93      210.17      5.38 o 
   1   2  11        8.70        8.83      1.27 o 
   2   2  11       71.92       70.58      2.76 o 
   3   2  11        4.32        3.00      1.28 o 
   4   2  11       91.58       92.21      6.09 o 
   5   2  11       99.62       96.91      3.86 o 
   6   2  11        5.98        2.07      2.49 o 
   7   2  11        4.77        4.49      2.02 o 
   8   2  11       22.38       21.81      3.86 o 
   9   2  11        7.90        8.86      2.40 o 
  -8   3  11        5.56        3.52      4.38 o 
  -7   3  11        3.70        2.07      2.65 o 
  -6   3  11       63.58       60.17      5.98 o 
  -5   3  11        3.68        1.55      2.38 o 
  -4   3  11       15.95       22.56      2.82 o 
  -3   3  11        9.71        7.97      2.24 o 
  -2   3  11       31.22       23.54      1.97 o 
  -1   3  11       17.19       12.46      1.89 o 
   0   3  11       43.40       39.05      2.41 o 
   1   3  11        0.09       -1.17      1.17 o 
   2   3  11        0.19       -1.03      1.31 o 
   3   3  11      366.16      380.60      6.01 o 
   4   3  11       99.50      111.11      3.40 o 
   5   3  11       38.28       35.63      3.76 o 
   6   3  11       27.95       23.99      2.97 o 
   7   3  11      115.13      122.03      5.19 o 
   8   3  11        0.03       -2.00      2.00 o 
   9   3  11        1.81        0.85      5.14 o 
  10   3  11        8.69        6.66      4.38 o 
  -8   4  11       23.36       21.84      4.03 o 
  -7   4  11       66.94       60.82      5.05 o 
  -6   4  11        1.11       -2.49      2.57 o 
  -5   4  11        7.02       15.17      3.58 o 
  -4   4  11        8.03        5.62      2.23 o 
  -3   4  11       30.27       30.28      3.69 o 
  -2   4  11       41.83       47.24      2.77 o 
  -1   4  11      148.79      138.34      4.65 o 
   0   4  11       25.38       26.02      2.18 o 
   1   4  11      118.80      131.04      4.00 o 
   2   4  11       30.87       20.16      3.45 o 
   3   4  11      486.09      470.06      6.97 o 
   4   4  11        1.50        2.46      1.41 o 
   5   4  11        5.86        4.94      1.68 o 
   6   4  11      671.96      673.56     13.29 o 
   7   4  11        9.33        7.27      2.44 o 
   8   4  11       12.58       10.69      2.56 o 
   9   4  11        8.33        7.43      2.64 o 
  10   4  11        1.74       -1.54      2.45 o 
  -7   5  11        3.34        6.90      3.65 o 
  -6   5  11        3.90       -2.49      2.49 o 
  -5   5  11        8.43       10.28      3.55 o 
  -4   5  11       45.54       42.70      5.05 o 
  -3   5  11       90.69       95.82      4.14 o 
  -2   5  11        7.80        8.81      2.85 o 
  -1   5  11        4.26        2.03      1.46 o 
   0   5  11        0.42       -1.25      1.45 o 
   1   5  11       54.46       49.56      3.58 o 
   2   5  11     1245.47     1180.94     16.21 o 
   3   5  11       15.20       18.25      1.81 o 
   4   5  11       45.97       44.44      2.52 o 
   5   5  11      138.44      142.21      4.28 o 
   6   5  11        0.00       -1.27      1.81 o 
   7   5  11       44.43       46.02      3.62 o 
   8   5  11        3.72        2.64      2.15 o 
   9   5  11        0.25        1.05      2.26 o 
  10   5  11       12.04       10.65      3.55 o 
  -7   6  11        0.01       -0.45      3.10 o 
  -6   6  11       15.94       18.47      3.67 o 
  -5   6  11        0.00        4.09      2.79 o 
  -4   6  11        9.80       15.80      5.19 o 
  -3   6  11        2.51        3.02      2.21 o 
  -2   6  11        0.20       -1.75      1.75 o 
  -1   6  11        0.20       -1.06      1.51 o 
   0   6  11      196.67      185.16      5.00 o 
   1   6  11      182.73      181.23      4.89 o 
   2   6  11       99.96      100.21      4.88 o 
   3   6  11      548.74      523.74      8.33 o 
   4   6  11       73.71       71.82      3.27 o 
   5   6  11      247.50      263.01      7.78 o 
   6   6  11        0.08        3.24      2.08 o 
   7   6  11        0.02       -1.95      1.95 o 
   8   6  11        4.43        0.64      2.26 o 
   9   6  11       16.26       22.90      3.18 o 
  10   6  11       12.38       16.75      3.09 o 
  -6   7  11        7.21        9.01      3.68 o 
  -5   7  11        0.00       -0.83      2.87 o 
  -4   7  11        0.13        1.45      2.85 o 
  -3   7  11       16.45        9.78      2.71 o 
  -2   7  11       21.80       24.93      2.97 o 
  -1   7  11      182.16      180.03      6.85 o 
   0   7  11       52.58       50.44      3.09 o 
   1   7  11      737.51      713.87     11.49 o 
   2   7  11       23.60       26.73      2.54 o 
   3   7  11       94.63       93.41      3.78 o 
   4   7  11        0.69        3.05      1.86 o 
   5   7  11       10.86        9.46      2.00 o 
   6   7  11       52.85       56.69      3.94 o 
   7   7  11        8.60        8.65      2.47 o 
   8   7  11       25.12       20.33      2.95 o 
   9   7  11        7.26        7.68      2.53 o 
  10   7  11        4.58        0.22      2.47 o 
  -6   8  11        0.17       -3.15      3.15 o 
  -5   8  11        0.79        1.80      3.25 o 
  -4   8  11       31.89       30.93      4.60 o 
  -3   8  11       14.44       12.56      3.08 o 
  -2   8  11       18.48       22.61      2.94 o 
  -1   8  11        0.94       -1.93      1.93 o 
   0   8  11      119.98      119.42      5.36 o 
   1   8  11      251.08      268.48      6.47 o 
   2   8  11      224.99      233.83      5.95 o 
   3   8  11      770.61      759.33     13.40 o 
   4   8  11       37.88       36.45      2.92 o 
   5   8  11      543.91      547.95     10.76 o 
   6   8  11        5.74        9.93      2.55 o 
   7   8  11       51.33       42.08      3.77 o 
   8   8  11       28.07       34.53      3.58 o 
   9   8  11        0.81        2.85      2.41 o 
  10   8  11        1.64        0.42      2.59 o 
  -5   9  11        7.57        5.60      3.70 o 
  -4   9  11        0.18        0.85      3.18 o 
  -3   9  11       12.13       11.01      4.90 o 
  -2   9  11      109.64      110.97      5.75 o 
  -1   9  11        2.73        7.84      2.48 o 
   0   9  11       15.06       16.11      2.77 o 
   1   9  11        5.14        5.22      2.25 o 
   2   9  11        0.13        0.81      2.04 o 
   3   9  11       27.58       30.90      3.09 o 
   4   9  11       18.06       22.95      2.89 o 
   5   9  11       40.41       36.19      5.72 o 
   6   9  11        0.00       -0.56      2.08 o 
   7   9  11       29.28       24.54      3.95 o 
   8   9  11        0.53        1.83      2.46 o 
   9   9  11        0.00       -2.08      2.27 o 
  10   9  11       17.81       23.61      3.63 o 
  -4  10  11        0.94        6.21      3.55 o 
  -3  10  11        5.60        7.17      3.53 o 
  -2  10  11       37.24       49.11      4.63 o 
  -1  10  11      118.54      129.29      5.71 o 
   0  10  11       10.20        7.74      2.97 o 
   1  10  11        1.34       -0.80      2.54 o 
   2  10  11        4.91        2.98      2.32 o 
   3  10  11        0.19       -0.39      2.05 o 
   4  10  11       15.64       10.06      2.58 o 
   5  10  11        2.59        4.25      2.29 o 
   6  10  11        7.87        9.07      3.24 o 
   7  10  11       14.04       13.27      3.03 o 
   8  10  11       10.61       11.63      3.55 o 
   9  10  11        0.46        1.76      2.45 o 
  -3  11  11        0.23       -4.20      4.78 o 
  -2  11  11        0.08       -0.50      6.45 o 
  -1  11  11       15.10        7.91      3.82 o 
   0  11  11       21.33       24.00      5.31 o 
   1  11  11       44.00       38.20      6.30 o 
   2  11  11       11.31        6.54      2.98 o 
   3  11  11        0.10        0.34      2.30 o 
   4  11  11       40.15       51.89      4.46 o 
   5  11  11        0.02       -2.40      2.40 o 
   6  11  11        2.57       -0.46      2.37 o 
   7  11  11        0.06       -1.56      3.17 o 
   8  11  11       10.49       17.61      3.42 o 
   9  11  11        0.69        2.33      2.73 o 
  -2  12  11        4.91        8.07      9.32 o 
  -1  12  11        9.44       11.98      7.55 o 
   0  12  11        0.35       -3.38      3.38 o 
   1  12  11        3.32        6.08      3.17 o 
   2  12  11        5.36        8.37      3.38 o 
   3  12  11        4.32        2.30      2.92 o 
   4  12  11        1.80       -2.51      2.93 o 
   5  12  11        7.37        9.71      3.71 o 
   6  12  11       35.23       37.86      4.41 o 
   7  12  11       31.84       28.91      4.14 o 
   8  12  11        3.21        8.50      3.27 o 
   0  13  11       32.86       29.42      7.67 o 
   1  13  11        0.94        0.26      3.20 o 
   2  13  11        4.29        5.49      3.34 o 
   3  13  11        6.32       -0.41      3.55 o 
   4  13  11       10.03        8.54      3.72 o 
   5  13  11        0.74       -2.54      4.35 o 
   6  13  11        5.02        3.43      3.50 o 
   7  13  11        0.37        1.26      2.87 o 
   2  14  11        1.65       -1.79      4.42 o 
   3  14  11       15.45       19.96      4.95 o 
   4  14  11        0.00       -2.01      3.49 o 
   5  14  11       16.50       15.26      9.80 o 
   6  14  11       19.85       22.46      9.32 o 
  -5  -9  12        3.85        4.41      5.62 o 
  -4  -9  12        1.02        2.70      4.76 o 
  -3  -9  12        9.16       12.02      4.23 o 
  -2  -9  12        2.69        3.74      3.94 o 
  -1  -9  12        8.55       12.53      3.94 o 
   0  -9  12        0.01       -1.86      4.80 o 
  -6  -8  12        0.79       -2.60      2.99 o 
  -5  -8  12       40.85       38.85      5.11 o 
  -4  -8  12       69.88       80.10      8.28 o 
  -3  -8  12        0.49       -0.25      3.20 o 
  -2  -8  12       38.79       47.01      4.96 o 
  -1  -8  12       13.91       17.63      3.98 o 
   0  -8  12       98.41      119.74      6.83 o 
   1  -8  12        0.82       -3.84      3.84 o 
   2  -8  12        2.94        4.29      5.13 o 
  -7  -7  12       46.34       64.89      6.16 o 
  -6  -7  12        0.40        0.06      3.06 o 
  -5  -7  12       38.63       45.88      6.08 o 
  -4  -7  12       43.32       47.16      4.62 o 
  -3  -7  12        0.80        5.18      3.40 o 
  -2  -7  12        4.88        4.20      2.89 o 
  -1  -7  12       46.18       57.85      5.06 o 
   0  -7  12        1.61        3.42      3.17 o 
   1  -7  12        1.03       -2.09      3.59 o 
   2  -7  12        0.09        2.77      4.08 o 
   3  -7  12        4.79        5.86      5.21 o 
  -8  -6  12        1.38       -2.90      2.90 o 
  -7  -6  12        6.04        0.58      4.53 o 
  -6  -6  12       23.75       30.27      4.57 o 
  -5  -6  12        6.21        7.09      3.34 o 
  -4  -6  12        0.91        0.01      2.53 o 
  -3  -6  12       25.82       27.01      3.29 o 
  -2  -6  12       68.66       72.54      4.81 o 
  -1  -6  12       86.55       91.01      4.98 o 
   0  -6  12       70.43       83.88      4.94 o 
   1  -6  12        0.01        1.23      2.44 o 
   2  -6  12        4.47        3.68      3.57 o 
   3  -6  12        0.39        0.24      3.43 o 
   4  -6  12        0.16       -0.64      3.32 o 
  -8  -5  12        0.01        1.56      3.11 o 
  -7  -5  12        0.11        3.05      3.70 o 
  -6  -5  12      113.06      119.46      6.85 o 
  -5  -5  12        2.22        0.00      2.84 o 
  -4  -5  12      113.80      113.50      7.38 o 
  -3  -5  12        3.63        3.78      2.22 o 
  -2  -5  12      107.36      109.88      4.66 o 
  -1  -5  12       28.78       19.98      3.11 o 
   0  -5  12        0.81       -2.19      2.19 o 
   1  -5  12       36.03       35.70      3.34 o 
   2  -5  12        5.25        6.75      3.10 o 
   3  -5  12        9.99       10.01      2.87 o 
   4  -5  12       12.28       13.14      3.41 o 
   5  -5  12       12.69        8.24      3.94 o 
  -8  -4  12        1.58        3.05      2.94 o 
  -7  -4  12        5.42        3.44      3.08 o 
  -6  -4  12        0.04       -1.53      2.61 o 
  -5  -4  12       66.44       57.35      5.06 o 
  -4  -4  12        1.92        0.84      2.30 o 
  -3  -4  12       82.90       70.26      4.14 o 
  -2  -4  12       77.42       79.13      4.31 o 
  -1  -4  12      234.51      216.65      6.69 o 
   0  -4  12      421.32      434.10      8.81 o 
   1  -4  12       55.22       56.27      5.05 o 
   2  -4  12        1.70        3.86      2.25 o 
   3  -4  12       19.42       19.55      3.23 o 
   4  -4  12        0.21       -1.68      2.70 o 
   5  -4  12       51.43       55.19      5.17 o 
   6  -4  12       11.41        9.32      3.48 o 
  -9  -3  12       16.07       23.01      4.26 o 
  -8  -3  12        0.65        1.63      2.89 o 
  -7  -3  12       11.41        5.38      3.11 o 
  -6  -3  12        3.05        1.27      2.80 o 
  -5  -3  12      140.82      137.18      6.76 o 
  -4  -3  12        0.58       -1.69      2.14 o 
  -3  -3  12      385.81      386.84      8.78 o 
  -2  -3  12      308.09      314.23      7.79 o 
  -1  -3  12        0.35        1.31      1.89 o 
   0  -3  12       58.49       59.80      3.44 o 
   1  -3  12        0.05       -1.06      1.89 o 
   2  -3  12        1.66        4.32      2.20 o 
   3  -3  12       15.35       19.19      3.16 o 
   4  -3  12        9.94        2.32      2.98 o 
   5  -3  12       75.76       76.13      5.97 o 
   6  -3  12        0.22       -2.56      2.56 o 
   7  -3  12        1.19       -0.81      2.79 o 
  -9  -2  12        0.46        1.18      3.07 o 
  -8  -2  12       21.38       21.85      3.94 o 
  -7  -2  12       68.09       66.76      5.10 o 
  -6  -2  12       11.95       16.83      5.77 o 
  -5  -2  12       35.28       35.81      5.57 o 
  -4  -2  12        5.61        3.13      2.10 o 
  -3  -2  12      559.20      543.00     10.62 o 
  -2  -2  12      467.57      462.15      9.59 o 
  -1  -2  12      735.01      735.36     11.83 o 
   0  -2  12        3.37        2.96      1.86 o 
   1  -2  12      141.10      144.81      4.68 o 
   2  -2  12       36.89       42.08      2.97 o 
   3  -2  12      121.25      124.39      5.29 o 
   4  -2  12       78.42       69.54      4.66 o 
   5  -2  12        4.57        5.37      3.41 o 
   6  -2  12       33.72       32.76      4.50 o 
   7  -2  12       22.06       17.15      4.00 o 
  -9  -1  12        6.19        8.93      3.47 o 
  -8  -1  12       28.08       31.45      4.26 o 
  -7  -1  12       36.29       35.42      4.27 o 
  -6  -1  12        9.59       10.54      3.11 o 
  -5  -1  12       11.63        7.96      3.68 o 
  -4  -1  12        0.09       -2.12      2.22 o 
  -3  -1  12       28.02       27.10      4.50 o 
  -2  -1  12      141.22      152.97      4.74 o 
  -1  -1  12      455.29      472.57      8.66 o 
   0  -1  12       42.32       39.93      2.77 o 
   1  -1  12      112.35      124.69      4.28 o 
   2  -1  12       14.02       11.99      2.08 o 
   3  -1  12      140.99      130.31      4.45 o 
   4  -1  12        0.92       -2.10      2.10 o 
   5  -1  12       21.51       25.60      3.85 o 
   6  -1  12       39.44       48.51      4.90 o 
   7  -1  12       23.38       23.39      4.07 o 
   8  -1  12        0.01        0.66      4.12 o 
  -8   0  12        0.30       -1.71      2.75 o 
  -7   0  12       12.37       10.49      3.24 o 
  -6   0  12      204.46      193.59      7.67 o 
  -5   0  12       22.11       26.38      3.77 o 
  -4   0  12        0.15        3.15      2.07 o 
  -3   0  12      165.16      169.56      5.40 o 
  -2   0  12     1490.09     1492.21     19.86 o 
  -1   0  12        7.57        9.67      1.89 o 
   0   0  12       48.21       44.88      2.77 o 
   1   0  12      102.80       98.22      3.72 o 
   2   0  12        3.60        3.91      1.76 o 
   3   0  12        0.22       -0.97      1.76 o 
   4   0  12        6.50        5.35      1.83 o 
   5   0  12        5.90        4.88      2.36 o 
   6   0  12        7.42        3.91      3.18 o 
   7   0  12       28.28       17.76      3.74 o 
   8   0  12       10.03        7.54      3.34 o 
  -8   1  12       14.24        6.17      3.26 o 
  -7   1  12        0.10       -0.44      2.86 o 
  -6   1  12        0.99       -2.48      2.48 o 
  -5   1  12      281.29      287.45      9.58 o 
  -4   1  12       40.26       44.23      3.35 o 
  -3   1  12      146.74      157.35      5.04 o 
  -2   1  12        3.20        2.73      1.64 o 
  -1   1  12      115.96      111.17      3.95 o 
   0   1  12        9.12        9.70      1.91 o 
   1   1  12       45.67       55.16      2.96 o 
   2   1  12        1.01        2.86      1.54 o 
   3   1  12       19.45       25.67      2.71 o 
   4   1  12        1.56       -0.96      2.23 o 
   5   1  12        4.16        2.28      1.95 o 
   6   1  12        6.96        6.77      2.45 o 
   7   1  12       26.16       25.75      4.33 o 
   8   1  12       16.03       17.55      2.98 o 
   9   1  12        8.39       10.30      2.93 o 
  -8   2  12       15.04       14.24      3.98 o 
  -7   2  12        1.01       -0.66      2.63 o 
  -6   2  12       82.31       81.06      6.63 o 
  -5   2  12        0.90        3.07      2.70 o 
  -4   2  12       16.10       15.84      3.12 o 
  -3   2  12       12.76       16.05      2.36 o 
  -2   2  12      311.97      314.30      6.56 o 
  -1   2  12      229.10      233.47      5.51 o 
   0   2  12      334.63      336.57      6.10 o 
   1   2  12        0.06       -0.65      1.07 o 
   2   2  12      116.03      104.10      3.40 o 
   3   2  12      341.25      354.70      6.35 o 
   4   2  12      388.57      407.99      7.57 o 
   5   2  12       25.54       25.10      2.91 o 
   6   2  12       10.97        8.19      2.52 o 
   7   2  12        0.03        0.38      2.01 o 
   8   2  12       22.68       22.96      2.92 o 
   9   2  12       14.85       14.23      2.78 o 
  -8   3  12        1.30        3.25      3.10 o 
  -7   3  12       12.23        4.21      3.04 o 
  -6   3  12        8.03       16.12      3.48 o 
  -5   3  12       80.98       78.66      7.05 o 
  -4   3  12        1.46        2.89      2.59 o 
  -3   3  12       24.97       24.97      2.57 o 
  -2   3  12        0.30        0.46      1.71 o 
  -1   3  12       15.55       13.94      2.00 o 
   0   3  12       22.83       21.11      2.19 o 
   1   3  12        0.64        0.04      1.18 o 
   2   3  12        2.38        0.81      1.10 o 
   3   3  12       34.12       32.08      2.17 o 
   4   3  12       24.85       27.16      2.36 o 
   5   3  12       74.54       73.29      3.65 o 
   6   3  12        0.12       -1.51      2.52 o 
   7   3  12        4.37        1.99      3.35 o 
   8   3  12        1.16       -0.97      2.23 o 
   9   3  12        5.10        5.40      2.83 o 
  -7   4  12        4.37        1.61      3.21 o 
  -6   4  12        4.28        7.77      3.01 o 
  -5   4  12      138.87      118.92      6.38 o 
  -4   4  12      210.59      202.08      6.71 o 
  -3   4  12        0.09       -0.81      1.83 o 
  -2   4  12      127.85      132.16      4.82 o 
  -1   4  12      141.10      147.62      4.99 o 
   0   4  12       14.45       21.23      2.27 o 
   1   4  12      126.53      133.90      5.53 o 
   2   4  12       14.61       13.98      2.21 o 
   3   4  12        3.45        1.45      1.59 o 
   4   4  12        9.45        8.32      1.87 o 
   5   4  12      224.37      211.04      5.83 o 
   6   4  12        1.19        2.22      2.12 o 
   7   4  12       12.01        8.21      2.57 o 
   8   4  12        5.44        6.27      2.55 o 
   9   4  12        3.09        1.06      2.49 o 
  -7   5  12        2.70        4.10      3.26 o 
  -6   5  12        6.44        4.26      3.02 o 
  -5   5  12        3.78        6.65      2.88 o 
  -4   5  12        0.12        0.50      3.43 o 
  -3   5  12       89.37       85.14      4.16 o 
  -2   5  12       39.54       40.06      4.72 o 
  -1   5  12       41.00       37.02      3.02 o 
   0   5  12      101.46       92.66      3.73 o 
   1   5  12      143.49      141.57      4.43 o 
   2   5  12        7.38        7.68      1.84 o 
   3   5  12      131.73      118.52      3.72 o 
   4   5  12       10.74        9.28      2.23 o 
   5   5  12       31.11       40.59      3.13 o 
   6   5  12       22.19       17.67      2.96 o 
   7   5  12       70.67       73.25      4.39 o 
   8   5  12       61.54       57.00      4.16 o 
   9   5  12        7.79        4.96      2.55 o 
  10   5  12        6.92        4.16      3.03 o 
  -6   6  12        2.29        2.14      2.95 o 
  -5   6  12        0.81       -2.56      2.56 o 
  -4   6  12       11.37        4.13      2.82 o 
  -3   6  12       24.13       28.53      3.40 o 
  -2   6  12       10.97        4.63      2.19 o 
  -1   6  12      244.50      225.94      7.09 o 
   0   6  12       26.98       21.46      2.39 o 
   1   6  12       59.02       51.61      3.15 o 
   2   6  12       10.76       10.43      2.15 o 
   3   6  12      785.70      763.57     12.03 o 
   4   6  12     1449.47     1467.76     19.86 o 
   5   6  12      140.67      151.66      5.14 o 
   6   6  12       26.37       26.65      3.22 o 
   7   6  12        6.90        9.29      2.64 o 
   8   6  12       28.09       25.84      3.34 o 
   9   6  12        2.99        1.89      2.40 o 
  10   6  12       11.11        8.92      3.32 o 
  -6   7  12        0.01       -1.90      3.02 o 
  -5   7  12       15.98        9.63      3.64 o 
  -4   7  12       26.13       25.75      5.11 o 
  -3   7  12       34.23       28.28      3.58 o 
  -2   7  12       32.28       31.50      3.19 o 
  -1   7  12      144.54      140.88      5.60 o 
   0   7  12       28.49       38.48      3.31 o 
   1   7  12        6.29        5.35      2.07 o 
   2   7  12        0.21       -1.66      1.66 o 
   3   7  12        2.34       -1.99      2.05 o 
   4   7  12       74.03       77.74      3.70 o 
   5   7  12      152.34      145.57      5.93 o 
   6   7  12        3.57        8.15      2.46 o 
   7   7  12        0.03        0.93      2.19 o 
   8   7  12        0.37       -1.97      1.97 o 
   9   7  12        6.38        6.22      2.61 o 
  10   7  12       16.93       19.45      3.82 o 
  -5   8  12        5.17        1.09      3.40 o 
  -4   8  12       16.54       11.69      3.75 o 
  -3   8  12        2.90        0.73      2.97 o 
  -2   8  12       66.65       65.70      4.65 o 
  -1   8  12        3.97        2.29      2.29 o 
   0   8  12       95.58       97.50      4.63 o 
   1   8  12        6.91        8.28      2.08 o 
   2   8  12      322.30      324.13     10.05 o 
   3   8  12      690.72      733.28     13.35 o 
   4   8  12       16.22       17.92      2.45 o 
   5   8  12       56.71       58.56      3.73 o 
   6   8  12       34.11       38.95      3.87 o 
   7   8  12        7.61        4.85      2.43 o 
   8   8  12        0.01       -0.18      2.33 o 
   9   8  12        0.02        0.32      3.55 o 
  -4   9  12        3.35        2.32      3.41 o 
  -3   9  12       29.16       28.08      4.52 o 
  -2   9  12        8.07       11.47      3.25 o 
  -1   9  12      178.68      185.77      6.47 o 
   0   9  12       45.52       54.72      3.99 o 
   1   9  12        0.08       -1.45      2.29 o 
   2   9  12       22.63       23.78      2.98 o 
   3   9  12       58.31       66.79      4.07 o 
   4   9  12       60.05       51.51      4.03 o 
   5   9  12       58.82       54.76      3.75 o 
   6   9  12        8.57        6.27      2.57 o 
   7   9  12       74.15       68.59      4.78 o 
   8   9  12       58.10       60.30      4.64 o 
   9   9  12        5.24        5.59      3.07 o 
  -4  10  12       11.95        3.61      3.99 o 
  -3  10  12       19.73       30.97      4.91 o 
  -2  10  12        1.81        2.39      2.98 o 
  -1  10  12       16.37       14.70      4.00 o 
   0  10  12       53.00       45.51      4.48 o 
   1  10  12      101.00      107.29      5.93 o 
   2  10  12      106.71      111.21      5.96 o 
   3  10  12       38.79       44.57      3.80 o 
   4  10  12        0.10        2.62      3.00 o 
   5  10  12        6.40        4.72      3.39 o 
   6  10  12        8.40        6.93      2.64 o 
   7  10  12        1.35       -0.83      3.35 o 
   8  10  12        0.76       -2.79      2.79 o 
   9  10  12        1.25        3.87      2.71 o 
  -3  11  12        0.11        1.23      4.63 o 
  -2  11  12        5.18        1.92      5.02 o 
  -1  11  12        0.13       -3.19      3.19 o 
   0  11  12        5.03        7.61      3.97 o 
   1  11  12        0.74       -2.30      2.68 o 
   2  11  12        0.28        1.84      2.70 o 
   3  11  12        7.46        3.64      2.79 o 
   4  11  12       10.16       15.51      3.40 o 
   5  11  12        4.14        0.45      2.78 o 
   6  11  12        0.29       -1.11      2.38 o 
   7  11  12       17.35       19.14      3.54 o 
   8  11  12        1.64        2.36      2.67 o 
  -1  12  12       13.64       10.63      6.56 o 
   0  12  12       32.77       31.49      5.34 o 
   1  12  12        5.72        0.57      3.06 o 
   2  12  12        6.20        9.37      3.49 o 
   3  12  12        1.21        6.05      3.48 o 
   4  12  12        0.91        1.29      3.28 o 
   5  12  12        4.85        6.68      3.58 o 
   6  12  12        0.10       -0.80      2.64 o 
   7  12  12       11.79       12.53      3.33 o 
   8  12  12        9.19        8.54      3.36 o 
   0  13  12        3.98       -1.78      4.31 o 
   1  13  12        0.24       -2.44      3.79 o 
   2  13  12        0.75       -1.13      3.32 o 
   3  13  12       13.12       10.70      4.31 o 
   4  13  12        3.51        3.86      3.77 o 
   5  13  12        0.01       -0.10      4.70 o 
   6  13  12        0.08       -0.76      2.78 o 
   7  13  12        3.61        8.77      5.71 o 
   4  14  12       12.80       12.66      7.89 o 
  -5  -8  13        2.39       -0.47      4.42 o 
  -4  -8  13       29.17       35.41      6.70 o 
  -3  -8  13       33.02       45.21      5.75 o 
  -2  -8  13       64.16       83.70      9.70 o 
  -1  -8  13       10.98       16.55      4.17 o 
   0  -8  13        0.00       -0.77      5.06 o 
  -6  -7  13        1.24        3.01      3.52 o 
  -5  -7  13        1.52        4.29      4.45 o 
  -4  -7  13        0.06       -3.73      3.73 o 
  -3  -7  13        7.12        4.79      3.71 o 
  -2  -7  13       27.65       25.61      4.11 o 
  -1  -7  13      121.96      122.68      6.81 o 
   0  -7  13        0.23       -2.96      2.96 o 
   1  -7  13        0.21        2.84      3.67 o 
   2  -7  13       47.88       57.94      8.60 o 
  -7  -6  13       12.57       13.48      4.32 o 
  -6  -6  13        0.08       -1.77      3.33 o 
  -5  -6  13        8.28        9.49      4.69 o 
  -4  -6  13       43.59       54.66      4.88 o 
  -3  -6  13       42.99       57.86      5.75 o 
  -2  -6  13        0.03       -0.61      2.45 o 
  -1  -6  13       18.67       21.45      3.54 o 
   0  -6  13       52.74       50.92      4.37 o 
   1  -6  13        0.80       -2.71      2.89 o 
   2  -6  13        3.11        3.34      3.79 o 
   3  -6  13       14.54       25.91      6.33 o 
  -8  -5  13        8.80       11.36      3.89 o 
  -7  -5  13        1.02        2.29      3.29 o 
  -6  -5  13        2.55       -1.60      3.13 o 
  -5  -5  13        0.01        4.38      4.30 o 
  -4  -5  13       13.50       22.85      3.48 o 
  -3  -5  13        4.73        3.62      3.12 o 
  -2  -5  13       34.95       34.99      3.64 o 
  -1  -5  13        2.34        1.58      2.42 o 
   0  -5  13        1.07       -2.18      2.18 o 
   1  -5  13       40.35       48.53      4.26 o 
   2  -5  13        4.55       -3.62      3.62 o 
   3  -5  13        3.45        5.21      3.11 o 
   4  -5  13        2.01       -2.25      3.07 o 
  -8  -4  13        0.37        4.24      3.16 o 
  -7  -4  13        2.32        3.87      3.19 o 
  -6  -4  13       24.53       25.71      4.28 o 
  -5  -4  13        4.88        7.68      3.24 o 
  -4  -4  13       43.34       50.50      4.38 o 
  -3  -4  13       75.70       79.31      4.48 o 
  -2  -4  13        3.37       -0.03      2.25 o 
  -1  -4  13        2.29        0.81      2.56 o 
   0  -4  13      106.97      111.10      5.93 o 
   1  -4  13        6.61       -1.28      2.14 o 
   2  -4  13        2.68        5.10      2.47 o 
   3  -4  13        2.81        1.64      2.75 o 
   4  -4  13       14.09        9.49      4.30 o 
   5  -4  13       67.86       76.68      5.68 o 
  -8  -3  13        5.63        9.55      3.67 o 
  -7  -3  13        1.59        4.74      3.13 o 
  -6  -3  13       15.40       14.32      4.22 o 
  -5  -3  13       53.59       46.32      4.92 o 
  -4  -3  13        7.42        9.38      2.73 o 
  -3  -3  13        3.53        0.41      2.11 o 
  -2  -3  13       16.36       14.28      2.75 o 
  -1  -3  13      726.74      732.99     13.59 o 
   0  -3  13        1.81        1.99      2.34 o 
   1  -3  13       11.22       13.97      2.45 o 
   2  -3  13       24.89       20.20      3.24 o 
   3  -3  13       58.27       60.24      4.61 o 
   4  -3  13       35.15       35.75      5.72 o 
   5  -3  13       45.64       52.58      5.49 o 
   6  -3  13       12.44       16.85      3.83 o 
  -8  -2  13        0.52       -0.78      3.03 o 
  -7  -2  13        3.25       -0.63      3.98 o 
  -6  -2  13       51.63       48.58      6.94 o 
  -5  -2  13       61.60       53.25      4.96 o 
  -4  -2  13        2.86       -2.00      2.00 o 
  -3  -2  13       22.87       19.35      2.87 o 
  -2  -2  13       19.52       16.34      2.77 o 
  -1  -2  13      501.08      488.13     10.23 o 
   0  -2  13        3.16        3.03      1.98 o 
   1  -2  13       23.67       19.59      3.54 o 
   2  -2  13        2.69        2.12      1.94 o 
   3  -2  13        9.25        7.08      2.44 o 
   4  -2  13        0.05       -2.67      2.67 o 
   5  -2  13       64.26       59.64      5.67 o 
   6  -2  13        3.88        6.69      4.28 o 
   7  -2  13        1.08       -1.68      4.90 o 
  -8  -1  13        7.94        9.92      3.57 o 
  -7  -1  13        4.96        5.88      3.11 o 
  -6  -1  13       11.70        8.07      3.16 o 
  -5  -1  13       27.68       25.59      4.04 o 
  -4  -1  13      145.65      144.18      5.97 o 
  -3  -1  13       93.56       91.74      5.98 o 
  -2  -1  13      306.23      296.38      7.56 o 
  -1  -1  13       63.68       73.94      3.62 o 
   0  -1  13       79.80       86.38      3.90 o 
   1  -1  13      220.21      229.25      6.55 o 
   2  -1  13       86.53       92.99      6.77 o 
   3  -1  13      158.05      154.87      5.06 o 
   4  -1  13       77.37       70.24      4.02 o 
   5  -1  13       85.54       76.32      4.82 o 
   6  -1  13       11.23        9.94      3.36 o 
   7  -1  13        0.22       -0.63      3.62 o 
  -8   0  13       13.63       14.02      3.77 o 
  -7   0  13       25.53       14.93      3.57 o 
  -6   0  13       72.32       75.90      5.51 o 
  -5   0  13      308.99      321.53     10.25 o 
  -4   0  13      231.74      222.23      7.16 o 
  -3   0  13      155.82      159.89      5.42 o 
  -2   0  13        5.91       12.57      2.44 o 
  -1   0  13        5.07        9.91      2.97 o 
   0   0  13       90.14      103.09      3.98 o 
   1   0  13       18.99       19.85      2.30 o 
   2   0  13        4.61        1.46      2.03 o 
   3   0  13       29.07       24.30      3.02 o 
   4   0  13        0.02       -1.35      1.98 o 
   5   0  13       12.11        8.71      2.56 o 
   6   0  13        1.22        0.04      2.16 o 
   7   0  13        0.92       -0.15      2.30 o 
   8   0  13        9.06       10.98      3.72 o 
  -8   1  13        0.25        3.32      3.29 o 
  -7   1  13       31.14       30.20      4.20 o 
  -6   1  13       15.51       16.44      3.77 o 
  -5   1  13      278.30      269.44      9.43 o 
  -4   1  13        0.43        2.46      2.34 o 
  -3   1  13      204.84      210.59      6.11 o 
  -2   1  13       35.11       42.19      3.79 o 
  -1   1  13        9.85        6.71      1.95 o 
   0   1  13       33.97       36.40      2.86 o 
   1   1  13       73.97       82.00      3.81 o 
   2   1  13        0.03       -0.83      1.89 o 
   3   1  13        0.35        1.28      1.99 o 
   4   1  13       69.82       65.52      4.25 o 
   5   1  13       43.23       45.40      4.62 o 
   6   1  13        0.95       -1.53      2.19 o 
   7   1  13       17.11       18.73      3.19 o 
   8   1  13        1.11        1.55      2.86 o 
  -8   2  13        3.21        2.47      3.17 o 
  -7   2  13        1.20       -2.84      2.84 o 
  -6   2  13       93.92      106.46      6.44 o 
  -5   2  13       22.30       28.44      4.16 o 
  -4   2  13       37.37       26.31      3.30 o 
  -3   2  13       49.14       45.24      3.42 o 
  -2   2  13        6.40        5.43      2.05 o 
  -1   2  13       28.02       24.87      2.49 o 
   0   2  13      344.09      352.22      8.66 o 
   1   2  13        5.11        6.53      1.80 o 
   2   2  13       70.14       77.45      3.01 o 
   3   2  13       45.41       42.58      2.67 o 
   4   2  13       23.60       20.94      2.36 o 
   5   2  13        5.30        3.39      2.55 o 
   6   2  13      159.45      163.38      6.26 o 
   7   2  13       27.09       29.13      3.58 o 
   8   2  13       12.10       13.85      4.93 o 
  -7   3  13       26.29       32.25      4.54 o 
  -6   3  13       59.74       60.10      5.24 o 
  -5   3  13       81.01       75.15      6.22 o 
  -4   3  13       47.66       45.38      3.82 o 
  -3   3  13       64.84       53.79      3.50 o 
  -2   3  13        8.21        4.90      2.04 o 
  -1   3  13        5.43        3.07      1.77 o 
   0   3  13       51.66       49.24      3.00 o 
   1   3  13        0.05       -1.21      1.21 o 
   2   3  13       30.63       31.71      2.28 o 
   3   3  13       20.60       13.06      1.95 o 
   4   3  13        9.74        5.90      2.62 o 
   5   3  13       26.68       22.52      2.59 o 
   6   3  13       12.40       13.48      3.38 o 
   7   3  13        4.67        0.07      2.45 o 
   8   3  13        2.89       -2.31      2.31 o 
   9   3  13        5.51        9.51      3.15 o 
  -7   4  13        5.03        2.79      3.17 o 
  -6   4  13        7.05        8.27      3.96 o 
  -5   4  13        0.59        1.87      3.28 o 
  -4   4  13        0.45        2.72      2.73 o 
  -3   4  13        5.26        2.81      1.97 o 
  -2   4  13        3.89        3.95      2.05 o 
  -1   4  13      134.59      139.95      5.08 o 
   0   4  13        2.09        0.99      1.62 o 
   1   4  13        8.20        5.29      1.80 o 
   2   4  13      159.34      147.17      4.32 o 
   3   4  13       21.42       20.77      2.25 o 
   4   4  13        4.68        3.68      1.82 o 
   5   4  13      176.55      177.43      5.53 o 
   6   4  13       44.76       37.98      3.66 o 
   7   4  13        0.21       -2.12      2.12 o 
   8   4  13        0.66       -1.18      2.31 o 
   9   4  13        0.31       -2.43      4.73 o 
  -7   5  13        0.58        0.57      3.04 o 
  -6   5  13        1.16       -0.65      2.99 o 
  -5   5  13       58.94       52.00      5.77 o 
  -4   5  13       10.14        4.91      2.97 o 
  -3   5  13       14.08       10.10      2.64 o 
  -2   5  13       16.08       13.53      2.45 o 
  -1   5  13       69.22       58.30      3.73 o 
   0   5  13        9.07        4.85      1.81 o 
   1   5  13       24.87       21.81      2.47 o 
   2   5  13        6.55        5.55      1.68 o 
   3   5  13        0.00       -1.74      1.74 o 
   4   5  13       34.47       38.05      2.83 o 
   5   5  13       14.44       14.53      2.52 o 
   6   5  13        8.44        5.60      2.56 o 
   7   5  13       34.71       30.91      3.56 o 
   8   5  13        2.16        1.55      2.48 o 
   9   5  13        4.48       -1.73      2.59 o 
  -6   6  13        0.01        2.19      3.27 o 
  -5   6  13        0.31        2.48      3.06 o 
  -4   6  13        9.10        8.20      3.17 o 
  -3   6  13       14.14        9.64      2.91 o 
  -2   6  13        2.50        1.05      2.07 o 
  -1   6  13        3.26        3.81      2.21 o 
   0   6  13      149.02      147.14      5.35 o 
   1   6  13      139.86      131.72      4.66 o 
   2   6  13       55.69       56.78      4.57 o 
   3   6  13       35.54       31.70      3.10 o 
   4   6  13      485.04      484.78      9.07 o 
   5   6  13       52.99       57.00      3.69 o 
   6   6  13       37.31       35.27      3.94 o 
   7   6  13        1.40        3.81      2.42 o 
   8   6  13        5.09        7.85      3.08 o 
   9   6  13        7.76        6.80      2.74 o 
  -5   7  13        8.92        7.14      4.57 o 
  -4   7  13       11.16       11.22      3.63 o 
  -3   7  13        0.98       -2.41      2.41 o 
  -2   7  13       24.06       16.69      3.15 o 
  -1   7  13       15.96       10.30      2.58 o 
   0   7  13        0.34        1.61      2.03 o 
   1   7  13        4.27        2.06      1.84 o 
   2   7  13      229.16      224.46      7.38 o 
   3   7  13      219.17      222.73      6.00 o 
   4   7  13        8.81        8.96      2.19 o 
   5   7  13       15.47       14.98      2.57 o 
   6   7  13      292.38      272.06      8.35 o 
   7   7  13       21.92       23.27      3.29 o 
   8   7  13       67.74       59.51      4.59 o 
   9   7  13        0.12        1.93      2.73 o 
  -5   8  13       25.75       43.38      5.77 o 
  -4   8  13       27.86       26.75      4.64 o 
  -3   8  13        0.65       -2.53      2.61 o 
  -2   8  13       18.94        9.12      4.40 o 
  -1   8  13       14.57       11.65      2.79 o 
   0   8  13       69.37       64.79      4.28 o 
   1   8  13        1.56       -0.54      3.04 o 
   2   8  13       37.94       40.82      3.49 o 
   3   8  13      163.68      161.44      5.99 o 
   4   8  13      148.55      141.35      4.90 o 
   5   8  13       11.02       11.23      2.53 o 
   6   8  13       51.32       61.83      4.54 o 
   7   8  13        0.11        1.09      2.45 o 
   8   8  13       25.60       26.16      3.66 o 
   9   8  13       11.52       12.39      3.18 o 
  -4   9  13        7.41        8.71      3.86 o 
  -3   9  13       13.72       11.43      3.79 o 
  -2   9  13       18.75       19.22      3.63 o 
  -1   9  13        0.04       -2.27      2.27 o 
   0   9  13       41.33       52.04      4.56 o 
   1   9  13       46.96       52.97      4.47 o 
   2   9  13        7.82        3.86      2.72 o 
   3   9  13      108.00      106.88      5.35 o 
   4   9  13      139.97      140.59      5.55 o 
   5   9  13       19.70       21.99      2.94 o 
   6   9  13        0.07        0.16      2.25 o 
   7   9  13        6.93        6.25      2.76 o 
   8   9  13        0.80       -1.62      2.28 o 
   9   9  13        0.97       -0.07      3.00 o 
  -3  10  13        7.87        4.45      4.65 o 
  -2  10  13        8.88        7.84      4.76 o 
  -1  10  13        0.27       -0.21      3.20 o 
   0  10  13       22.77       33.79      4.11 o 
   1  10  13       34.05       34.52      4.18 o 
   2  10  13      137.48      128.14      6.42 o 
   3  10  13       46.02       43.95      4.51 o 
   4  10  13        3.40        5.67      2.76 o 
   5  10  13        0.36       -1.90      2.04 o 
   6  10  13       19.38       22.52      3.57 o 
   7  10  13        0.65        0.96      2.55 o 
   8  10  13        0.03        4.47      2.91 o 
  -2  11  13        2.56        4.15     10.99 o 
  -1  11  13        3.49        3.55      3.71 o 
   0  11  13       22.94       20.52      5.81 o 
   1  11  13       14.70       13.96      5.31 o 
   2  11  13        2.50        3.01      3.03 o 
   3  11  13       15.24       22.62      3.92 o 
   4  11  13        3.36        5.91      2.91 o 
   5  11  13        2.74        2.02      3.55 o 
   6  11  13       14.80       16.17      3.37 o 
   7  11  13        2.15        3.37      2.87 o 
   8  11  13        0.00       -0.04      2.74 o 
  -1  12  13        0.67        0.39      4.03 o 
   0  12  13        0.06        5.84      4.28 o 
   1  12  13        1.72        0.68      3.23 o 
   2  12  13       12.18        6.84      3.36 o 
   3  12  13        2.16        2.96      3.40 o 
   4  12  13       12.41       12.34      4.24 o 
   5  12  13        8.29        8.18      3.78 o 
   6  12  13        0.06        3.94      2.99 o 
   7  12  13        5.77        7.32      3.32 o 
   1  13  13        4.06       -0.57      4.06 o 
   2  13  13       11.73       17.19      4.65 o 
   3  13  13       42.92       46.05      6.06 o 
   4  13  13        9.26        2.48      4.25 o 
   5  13  13        0.38       -6.54     10.63 o 
   6  13  13        1.60       -4.55      4.55 o 
  -5  -7  14        0.40        5.25      5.15 o 
  -4  -7  14       28.81       38.45      7.09 o 
  -3  -7  14        8.56       11.14      4.87 o 
  -2  -7  14       39.05       29.53      5.27 o 
  -1  -7  14        2.53        2.26      3.42 o 
   0  -7  14        7.26        0.59      3.92 o 
   1  -7  14        4.02        9.05      4.42 o 
  -6  -6  14       37.68       56.07      6.16 o 
  -5  -6  14        6.11        7.42      4.62 o 
  -4  -6  14       22.43       22.34      5.91 o 
  -3  -6  14        1.43        1.91      3.53 o 
  -2  -6  14       78.56       63.47      6.33 o 
  -1  -6  14        0.00       -0.12      2.86 o 
   0  -6  14       33.24       29.15      3.90 o 
   1  -6  14        0.19       -0.63      3.13 o 
   2  -6  14       18.64       24.58      4.48 o 
  -7  -5  14        7.72        0.27      3.62 o 
  -6  -5  14        0.74       -1.31      3.31 o 
  -5  -5  14       19.44       16.98      4.06 o 
  -4  -5  14       59.38       57.98      5.87 o 
  -3  -5  14        7.40       13.84      3.79 o 
  -2  -5  14        3.29        1.90      2.66 o 
  -1  -5  14        1.01        0.15      2.57 o 
   0  -5  14        1.12        0.63      2.51 o 
   1  -5  14        2.04        1.53      4.10 o 
   2  -5  14        0.79       -2.92      2.93 o 
   3  -5  14       22.26       27.38      5.38 o 
   4  -5  14        0.25       -3.07      4.70 o 
  -7  -4  14       30.08       34.79      5.11 o 
  -6  -4  14        0.02        0.75      3.26 o 
  -5  -4  14       11.35       12.54      7.01 o 
  -4  -4  14       16.35       15.84      3.40 o 
  -3  -4  14      100.07       99.99      5.81 o 
  -2  -4  14        3.09       -1.24      2.46 o 
  -1  -4  14        1.83       -0.74      2.69 o 
   0  -4  14        9.85       11.70      3.15 o 
   1  -4  14       88.54       92.63      6.35 o 
   2  -4  14       41.93       41.92      5.28 o 
   3  -4  14        0.05       -2.23      3.09 o 
   4  -4  14        0.67       -0.80      3.04 o 
   5  -4  14        0.15        5.37     11.47 o 
  -7  -3  14       15.25       22.81      4.35 o 
  -6  -3  14        0.67        0.59      3.01 o 
  -5  -3  14        3.79        2.56      3.56 o 
  -4  -3  14       30.05       37.05      3.92 o 
  -3  -3  14       15.18       11.06      3.38 o 
  -2  -3  14        1.04       -0.46      2.21 o 
  -1  -3  14       47.47       43.17      5.42 o 
   0  -3  14       71.55       79.48      7.90 o 
   1  -3  14      108.41      107.11      5.91 o 
   2  -3  14      254.18      259.55      7.05 o 
   3  -3  14        2.05        2.13      3.30 o 
   4  -3  14       21.35       26.57      4.63 o 
   5  -3  14        1.31        3.10      3.61 o 
  -7  -2  14       29.45       30.68      4.59 o 
  -6  -2  14       13.96       16.21      3.86 o 
  -5  -2  14        7.22        6.76      3.20 o 
  -4  -2  14        2.50        3.44      2.67 o 
  -3  -2  14        0.01        1.04      2.23 o 
  -2  -2  14        2.13        1.48      2.27 o 
  -1  -2  14       29.03       29.01      3.31 o 
   0  -2  14       45.52       56.83      5.76 o 
   1  -2  14      175.07      166.27      6.02 o 
   2  -2  14        1.93       -2.09      2.09 o 
   3  -2  14        2.22        0.66      2.10 o 
   4  -2  14       18.29       12.59      3.23 o 
   5  -2  14        8.41        8.67      4.95 o 
   6  -2  14        2.59        4.42      3.63 o 
  -8  -1  14        5.53        1.53      3.58 o 
  -7  -1  14       36.68       42.09      4.87 o 
  -6  -1  14       17.04       16.34      3.79 o 
  -5  -1  14       20.91       21.61      5.26 o 
  -4  -1  14      105.47      102.79      5.43 o 
  -3  -1  14       30.33       28.06      3.93 o 
  -2  -1  14       71.46       73.59      4.52 o 
  -1  -1  14        8.69        2.98      2.86 o 
   0  -1  14       11.55       14.49      2.68 o 
   1  -1  14      253.87      242.21      7.10 o 
   2  -1  14      119.21      118.57      5.13 o 
   3  -1  14       49.73       47.73      4.16 o 
   4  -1  14        1.58       -0.44      2.36 o 
   5  -1  14        6.48       11.79      3.16 o 
   6  -1  14       18.74       12.45      3.28 o 
   7  -1  14        5.93        6.15      3.06 o 
  -7   0  14       22.45       28.12      6.44 o 
  -6   0  14        0.14       -3.27      3.27 o 
  -5   0  14        2.79        6.69      3.21 o 
  -4   0  14       46.17       50.33      4.12 o 
  -3   0  14      112.73      106.21      4.82 o 
  -2   0  14      440.93      447.46      9.83 o 
  -1   0  14      189.44      181.62      6.07 o 
   0   0  14       27.41       37.44      3.00 o 
   1   0  14        4.26        3.40      2.19 o 
   2   0  14       66.94       61.17      3.91 o 
   3   0  14        3.75        2.33      2.18 o 
   4   0  14       19.89       17.63      3.22 o 
   5   0  14        4.19       -0.81      3.47 o 
   6   0  14        8.32        6.78      2.96 o 
   7   0  14        3.59        3.71      2.83 o 
  -7   1  14       33.20       42.64      8.02 o 
  -6   1  14        1.36        1.49      3.08 o 
  -5   1  14        1.59        3.81      3.01 o 
  -4   1  14       26.24       27.26      5.21 o 
  -3   1  14      253.62      260.14      7.18 o 
  -2   1  14        2.65        1.97      2.79 o 
  -1   1  14       17.20       17.26      2.76 o 
   0   1  14        3.74        4.11      2.08 o 
   1   1  14       51.96       50.88      3.62 o 
   2   1  14        5.95       11.71      2.53 o 
   3   1  14       25.28       26.67      3.00 o 
   4   1  14        3.23       -0.33      2.23 o 
   5   1  14       10.31       13.41      3.47 o 
   6   1  14        3.63        3.72      2.97 o 
   7   1  14       28.72       28.82      4.50 o 
   8   1  14        0.20       -2.33      2.60 o 
  -7   2  14        5.95        1.20      3.12 o 
  -6   2  14       15.70       22.25      3.99 o 
  -5   2  14        1.20       -2.59      2.59 o 
  -4   2  14      226.00      241.31      9.14 o 
  -3   2  14      217.60      228.47      9.25 o 
  -2   2  14       52.94       50.62      3.61 o 
  -1   2  14        2.55        6.17      2.49 o 
   0   2  14        1.66        2.21      1.79 o 
   1   2  14       14.83       10.70      2.26 o 
   2   2  14       83.13       93.98      4.46 o 
   3   2  14       20.34       19.95      2.76 o 
   4   2  14       16.39       19.26      3.73 o 
   5   2  14        5.32        3.97      3.03 o 
   6   2  14       77.99       79.03      5.82 o 
   7   2  14       17.00       19.24      4.36 o 
   8   2  14        3.36       -2.76      2.89 o 
  -7   3  14        1.48       -0.08      3.10 o 
  -6   3  14       15.78       19.48      3.94 o 
  -5   3  14       26.39       31.50      4.57 o 
  -4   3  14       23.66       28.02      7.22 o 
  -3   3  14      153.41      145.64      6.03 o 
  -2   3  14      107.86       99.07      4.57 o 
  -1   3  14        3.72        0.23      2.25 o 
   0   3  14        2.92        2.33      1.81 o 
   1   3  14       15.31       19.08      2.36 o 
   2   3  14        1.22       -1.61      1.96 o 
   3   3  14       19.25       16.32      2.26 o 
   4   3  14        8.92        9.37      2.27 o 
   5   3  14        0.03       -1.51      2.12 o 
   6   3  14       15.71       11.86      3.08 o 
   7   3  14       53.44       57.00      4.48 o 
   8   3  14        5.03        4.89      2.97 o 
  -7   4  14        0.88       -1.54      8.24 o 
  -6   4  14        5.28        6.21      3.31 o 
  -5   4  14        6.52        9.59      3.49 o 
  -4   4  14       66.03       69.70      5.56 o 
  -3   4  14       15.76        6.00      2.54 o 
  -2   4  14        5.71        5.24      2.34 o 
  -1   4  14      117.55      111.51      4.83 o 
   0   4  14        3.22        2.09      1.87 o 
   1   4  14        2.30        1.31      1.52 o 
   2   4  14       79.12       82.69      3.53 o 
   3   4  14      115.28      125.24      4.30 o 
   4   4  14       59.10       56.20      3.22 o 
   5   4  14       85.68       79.78      4.57 o 
   6   4  14       22.51       31.26      3.53 o 
   7   4  14        9.74        6.44      4.62 o 
   8   4  14        5.92        1.19      3.04 o 
  -6   5  14       12.18        5.92      3.69 o 
  -5   5  14        0.05        2.24      3.09 o 
  -4   5  14       28.09       36.18      6.90 o 
  -3   5  14       16.30       12.80      2.91 o 
  -2   5  14        2.89        9.76      2.50 o 
  -1   5  14        7.50        3.47      2.17 o 
   0   5  14        0.28        3.54      2.18 o 
   1   5  14       92.22       87.12      3.99 o 
   2   5  14      232.34      229.66      5.80 o 
   3   5  14      200.32      206.57      6.79 o 
   4   5  14       10.56        8.86      2.17 o 
   5   5  14       14.40       18.29      2.96 o 
   6   5  14      142.66      151.80      6.26 o 
   7   5  14        8.11       10.50      2.98 o 
   8   5  14        0.44        0.03      2.56 o 
   9   5  14        0.31        2.40      3.25 o 
  -6   6  14        9.41       11.26      4.04 o 
  -5   6  14       51.25       66.91      5.98 o 
  -4   6  14        2.07       -0.73      2.91 o 
  -3   6  14        5.46        1.05      2.53 o 
  -2   6  14       87.28       94.59      4.78 o 
  -1   6  14        0.58       -2.01      2.01 o 
   0   6  14       27.74       24.60      3.25 o 
   1   6  14      102.89      105.04      5.82 o 
   2   6  14      218.65      235.75      6.91 o 
   3   6  14      423.09      419.33      8.41 o 
   4   6  14       15.11       13.44      2.31 o 
   5   6  14        1.32        2.47      2.13 o 
   6   6  14      135.81      141.17      6.08 o 
   7   6  14       17.54       21.62      3.39 o 
   8   6  14        1.88       -1.31      2.56 o 
   9   6  14        0.83       -1.64      2.68 o 
  -5   7  14       12.43       15.51      4.78 o 
  -4   7  14        0.19       -0.71      3.03 o 
  -3   7  14       25.26       31.74      5.98 o 
  -2   7  14        7.07       12.30      2.90 o 
  -1   7  14        8.48        9.20      2.69 o 
   0   7  14       10.08       12.90      2.70 o 
   1   7  14        3.11       -0.53      2.31 o 
   2   7  14       20.24       23.20      3.05 o 
   3   7  14       33.19       28.55      2.89 o 
   4   7  14       17.72       17.05      3.03 o 
   5   7  14       87.68      107.90      4.89 o 
   6   7  14       38.93       46.18      6.35 o 
   7   7  14       59.82       68.15      4.83 o 
   8   7  14       14.07       14.46      3.73 o 
   9   7  14       25.28       24.69      5.48 o 
  -4   8  14        1.98        0.88      3.48 o 
  -3   8  14       15.27       18.68      5.53 o 
  -2   8  14        1.38       -1.26      2.77 o 
  -1   8  14        8.35        9.70      2.68 o 
   0   8  14       17.53       26.44      3.73 o 
   1   8  14       71.24       80.58      5.19 o 
   2   8  14       27.68       31.53      4.21 o 
   3   8  14      216.66      214.76      6.81 o 
   4   8  14       19.50       17.53      2.84 o 
   5   8  14       41.95       41.64      4.13 o 
   6   8  14        7.45       11.26      2.92 o 
   7   8  14        1.17        1.38      2.54 o 
   8   8  14        0.71        0.61      2.55 o 
   9   8  14       46.29       40.71      6.05 o 
  -4   9  14       11.12       34.41      8.84 o 
  -3   9  14        0.79        3.17      3.47 o 
  -2   9  14       17.25       30.93      9.71 o 
  -1   9  14        2.05       -2.95      2.95 o 
   0   9  14        1.85        2.94      2.96 o 
   1   9  14        3.64        2.09      3.24 o 
   2   9  14        6.82        0.65      2.76 o 
   3   9  14       53.96       51.37      4.12 o 
   4   9  14        1.87        5.10      2.45 o 
   5   9  14       19.17       20.50      3.33 o 
   6   9  14        5.19        4.22      2.57 o 
   7   9  14        0.28       -0.31      2.52 o 
   8   9  14       12.62        4.60      3.00 o 
  -3  10  14        6.48       -1.46      4.72 o 
  -2  10  14        0.15        3.51      4.90 o 
  -1  10  14        1.28        5.39      3.51 o 
   0  10  14        4.59        2.34      2.99 o 
   1  10  14       26.19       27.35      4.45 o 
   2  10  14      191.53      201.34     11.28 o 
   3  10  14        0.48        0.93      2.97 o 
   4  10  14       46.46       44.14      3.81 o 
   5  10  14        3.53        1.30      2.76 o 
   6  10  14       39.02       40.37      4.41 o 
   7  10  14        6.01       11.43      3.29 o 
   8  10  14        0.80        3.75      2.94 o 
  -1  11  14        0.93        1.14      3.95 o 
   0  11  14        0.21       -1.46      3.49 o 
   1  11  14       23.29       26.38      4.69 o 
   2  11  14       46.29       59.76      5.39 o 
   3  11  14        0.84       -3.08      3.08 o 
   4  11  14        8.49       12.14      4.57 o 
   5  11  14       30.17       32.76      4.27 o 
   6  11  14        0.12        0.13      2.64 o 
   7  11  14       14.51       11.97      3.45 o 
   0  12  14        1.95       -0.94      4.20 o 
   1  12  14       17.64       21.00      4.13 o 
   2  12  14       22.77       22.08      4.28 o 
   3  12  14       18.03       22.15      4.87 o 
   4  12  14        0.39        2.71      5.05 o 
   5  12  14        0.70       -1.04      3.23 o 
   6  12  14       10.56        8.74      3.16 o 
   3  13  14        1.63       -2.46      5.03 o 
   4  13  14        1.02        7.55      4.25 o 
  -3  -7  15        2.27       -3.82      5.97 o 
  -2  -7  15        9.71        7.08      4.65 o 
  -5  -6  15       57.12       75.40      8.61 o 
  -4  -6  15       14.16       14.76      6.93 o 
  -3  -6  15        4.40        6.75      5.39 o 
  -2  -6  15        3.63       -4.15      4.53 o 
  -1  -6  15        0.22       -1.30      3.01 o 
   0  -6  15        3.12        4.67      3.70 o 
   1  -6  15       17.98       25.22      4.60 o 
  -6  -5  15       11.23       29.20      5.05 o 
  -5  -5  15        1.65       -2.49      3.36 o 
  -4  -5  15        1.18        1.90      4.31 o 
  -3  -5  15       17.17       19.39      4.50 o 
  -2  -5  15       39.19       39.23      6.21 o 
  -1  -5  15        1.68       -2.35      2.86 o 
   0  -5  15       40.14       40.75      4.34 o 
   1  -5  15        1.30        5.18      3.54 o 
   2  -5  15        5.01        7.41      3.77 o 
   3  -5  15        6.41        1.67      6.93 o 
  -6  -4  15       22.29       25.04      4.77 o 
  -5  -4  15       10.48        6.97      5.28 o 
  -4  -4  15        2.72        1.23      3.19 o 
  -3  -4  15       15.32       12.31      4.07 o 
  -2  -4  15       66.62       71.94      5.49 o 
  -1  -4  15       22.44       34.19      5.70 o 
   0  -4  15        0.02       -0.44      2.90 o 
   1  -4  15        4.64       -1.43      3.03 o 
   2  -4  15        0.75       -3.31      3.31 o 
   3  -4  15       17.78       11.59      5.41 o 
   4  -4  15       12.77       10.69      4.86 o 
  -7  -3  15        1.18        5.72      3.88 o 
  -6  -3  15        3.40       -2.24      3.29 o 
  -5  -3  15        4.97       10.77      3.86 o 
  -4  -3  15       37.50       39.93      5.01 o 
  -3  -3  15       29.66       29.26      4.17 o 
  -2  -3  15       35.03       40.57      4.52 o 
  -1  -3  15       40.98       41.95      5.32 o 
   0  -3  15        9.86       12.56      3.47 o 
   1  -3  15        2.91        0.18      2.83 o 
   2  -3  15      139.73      139.60      7.85 o 
   3  -3  15        0.10       -0.22      4.54 o 
   4  -3  15        1.31        3.50      3.84 o 
   5  -3  15        2.87        7.39      3.94 o 
  -7  -2  15        6.43        7.71      3.75 o 
  -6  -2  15       31.26       35.68      4.96 o 
  -5  -2  15        8.55       13.28      3.74 o 
  -4  -2  15       21.27       22.30      4.03 o 
  -3  -2  15       77.34       83.76      5.43 o 
  -2  -2  15        0.10       -0.30      3.26 o 
  -1  -2  15        6.48        2.01      4.14 o 
   0  -2  15        2.07       -0.21      2.71 o 
   1  -2  15       87.08       88.39      5.57 o 
   2  -2  15       55.59       58.84      5.39 o 
   3  -2  15       64.14       72.42      5.20 o 
   4  -2  15       25.94       29.31      3.98 o 
   5  -2  15        1.67        3.39      2.88 o 
  -7  -1  15        0.01        1.13      3.26 o 
  -6  -1  15       13.43        6.70      3.51 o 
  -5  -1  15        2.75        2.60      3.34 o 
  -4  -1  15       18.78       25.78      7.05 o 
  -3  -1  15       67.15       67.43      4.89 o 
  -2  -1  15      102.51       90.83      4.78 o 
  -1  -1  15       19.33       18.39      3.41 o 
   0  -1  15       54.78       59.98      5.62 o 
   1  -1  15       69.58       89.25      5.51 o 
   2  -1  15        8.58       10.41      3.48 o 
   3  -1  15        2.80        4.80      2.82 o 
   4  -1  15       18.90       10.30      3.66 o 
   5  -1  15       14.49       12.67      5.24 o 
   6  -1  15        0.01        1.13      2.81 o 
  -7   0  15        4.99        6.51      3.67 o 
  -6   0  15       12.61        8.40      3.72 o 
  -5   0  15       73.03       75.85      5.99 o 
  -4   0  15      169.24      166.90      8.04 o 
  -3   0  15       24.62       28.38      3.60 o 
  -2   0  15       16.37       15.91      2.95 o 
  -1   0  15       15.54       11.14      2.91 o 
   0   0  15       13.76       18.70      4.55 o 
   1   0  15       48.03       53.59      5.10 o 
   2   0  15       10.70       10.16      2.72 o 
   3   0  15        5.25       -1.32      2.50 o 
   4   0  15       48.98       52.95      5.30 o 
   5   0  15        7.56        6.67      3.48 o 
   6   0  15        4.48        2.69      3.42 o 
   7   0  15        0.44        0.73      4.42 o 
  -7   1  15       43.57       51.21      7.70 o 
  -6   1  15        9.20        6.58      5.27 o 
  -5   1  15       16.09       15.21      3.88 o 
  -4   1  15       20.57       14.61      6.52 o 
  -3   1  15       14.60       16.62      3.58 o 
  -2   1  15       15.18       12.52      2.77 o 
  -1   1  15        1.01       -0.76      2.25 o 
   0   1  15      345.94      331.75      9.47 o 
   1   1  15       13.71       17.39      2.82 o 
   2   1  15      186.74      198.04      7.35 o 
   3   1  15        2.47        1.58      2.32 o 
   4   1  15        6.09       12.25      3.02 o 
   5   1  15        1.50        2.02      3.02 o 
   6   1  15        1.20        6.09      3.52 o 
   7   1  15        0.34       -3.04      3.04 o 
  -7   2  15        1.05       -0.37      4.70 o 
  -6   2  15        0.85        2.40      3.44 o 
  -5   2  15       64.90       79.59      7.27 o 
  -4   2  15       41.56       38.27      4.62 o 
  -3   2  15       29.90       20.58      3.42 o 
  -2   2  15        0.88       -1.02      2.24 o 
  -1   2  15      210.53      195.93      6.34 o 
   0   2  15        4.54        6.68      2.56 o 
   1   2  15      326.01      332.26      8.29 o 
   2   2  15       10.69       12.39      2.64 o 
   3   2  15        1.61        1.62      2.75 o 
   4   2  15        0.62       -1.01      2.28 o 
   5   2  15        2.08        1.39      3.28 o 
   6   2  15        0.15       -2.87      2.95 o 
   7   2  15        3.02        4.89      3.53 o 
  -6   3  15        6.27        7.46      3.87 o 
  -5   3  15        6.87        5.47      3.48 o 
  -4   3  15      155.55      169.81      9.22 o 
  -3   3  15       33.86       29.46      3.70 o 
  -2   3  15       42.39       55.73      3.88 o 
  -1   3  15       71.64       63.15      4.03 o 
   0   3  15       10.94        8.59      2.46 o 
   1   3  15       82.50       80.27      5.31 o 
   2   3  15       10.41       17.96      2.83 o 
   3   3  15        0.25        0.12      2.12 o 
   4   3  15        6.97        6.96      2.73 o 
   5   3  15       33.89       39.31      7.91 o 
   6   3  15        2.04        1.15      3.82 o 
   7   3  15        7.44       15.85      6.95 o 
   8   3  15       22.99       18.22      4.25 o 
  -6   4  15      110.60      127.82      7.88 o 
  -5   4  15       21.13       26.20      7.57 o 
  -4   4  15        4.62        4.50      3.21 o 
  -3   4  15       78.78       80.65      5.12 o 
  -2   4  15       45.36       34.98      3.48 o 
  -1   4  15        0.08        2.76      2.21 o 
   0   4  15      138.01      143.13      5.45 o 
   1   4  15      126.46      116.10      7.02 o 
   2   4  15       20.71       23.22      3.07 o 
   3   4  15      115.09      105.52      7.56 o 
   4   4  15       14.23       14.60      3.12 o 
   5   4  15        0.66        2.11      3.54 o 
   6   4  15        7.26       10.57      8.61 o 
   7   4  15        0.45        2.37      3.19 o 
   8   4  15       40.30       39.73      4.90 o 
  -6   5  15        9.61        5.40      3.78 o 
  -5   5  15        3.90        1.59      3.27 o 
  -4   5  15        9.43        9.21      3.36 o 
  -3   5  15        0.36        2.17      2.72 o 
  -2   5  15        5.69        4.65      2.68 o 
  -1   5  15        4.56        5.13      2.28 o 
   0   5  15        2.99        1.26      2.22 o 
   1   5  15       31.58       30.14      3.70 o 
   2   5  15        1.43        0.19      1.74 o 
   3   5  15        9.87       11.04      2.19 o 
   4   5  15        6.71        5.88      2.40 o 
   5   5  15       10.78        7.16      2.71 o 
   6   5  15        8.79        9.95      3.08 o 
   7   5  15        0.65        1.46      2.58 o 
   8   5  15        8.87        7.49      3.02 o 
  -5   6  15        3.22        6.07      3.77 o 
  -4   6  15        1.98        3.61      3.27 o 
  -3   6  15        3.46        7.24      3.35 o 
  -2   6  15        2.18        0.94      2.70 o 
  -1   6  15        0.01       -2.13      2.22 o 
   0   6  15       21.82       14.21      3.18 o 
   1   6  15        0.85       -1.83      2.38 o 
   2   6  15       41.14       39.06      3.07 o 
   3   6  15       53.51       53.19      3.42 o 
   4   6  15       47.23       39.81      3.36 o 
   5   6  15        2.01       -1.91      2.28 o 
   6   6  15        1.85        0.59      2.54 o 
   7   6  15        8.16        8.25      2.91 o 
   8   6  15       37.00       32.99      4.10 o 
  -4   7  15        3.93        5.39      3.72 o 
  -3   7  15        2.28       -2.88      2.88 o 
  -2   7  15       10.92       12.76      3.25 o 
  -1   7  15        2.32       -0.65      2.76 o 
   0   7  15       26.91       35.69      4.12 o 
   1   7  15        1.68        0.95      2.79 o 
   2   7  15        1.56        0.07      2.50 o 
   3   7  15       38.51       45.07      3.96 o 
   4   7  15        1.63        1.17      2.08 o 
   5   7  15       22.15       14.98      3.10 o 
   6   7  15       18.17       18.10      3.28 o 
   7   7  15        5.66        4.22      3.93 o 
   8   7  15       56.11       56.24      5.83 o 
  -4   8  15       16.05       17.49      4.41 o 
  -3   8  15        0.18        4.72      3.26 o 
  -2   8  15       16.20       19.67      4.32 o 
  -1   8  15       34.75       38.60      5.25 o 
   0   8  15       81.31       79.71      5.43 o 
   1   8  15       10.11       13.31      3.48 o 
   2   8  15       29.15       26.52      3.92 o 
   3   8  15       10.07        7.15      2.30 o 
   4   8  15        3.84        4.99      2.44 o 
   5   8  15      210.47      223.60      8.04 o 
   6   8  15        3.03        6.84      3.80 o 
   7   8  15       10.28       10.75      3.27 o 
   8   8  15        8.18       12.14      3.31 o 
  -3   9  15        0.31        2.15      4.63 o 
  -2   9  15        1.65       -0.99      4.04 o 
  -1   9  15       19.46       22.06      8.49 o 
   0   9  15       23.77       22.18      4.69 o 
   1   9  15        3.78        3.15      2.96 o 
   2   9  15       91.59      100.83      6.09 o 
   3   9  15        0.49        2.77      2.84 o 
   4   9  15        6.24        3.11      2.33 o 
   5   9  15       51.04       51.34      4.65 o 
   6   9  15        4.11        7.78      3.06 o 
   7   9  15        2.37       -0.48      3.97 o 
   8   9  15       36.68       39.46      4.48 o 
  -2  10  15        3.99        7.18      5.04 o 
  -1  10  15       14.94       15.05      8.67 o 
   0  10  15        3.33        1.56      5.78 o 
   1  10  15       42.06       52.87      5.17 o 
   2  10  15        1.88        3.56      3.14 o 
   3  10  15        5.14        3.16      3.52 o 
   4  10  15       14.99       24.00      5.00 o 
   5  10  15        0.04       -0.57      2.55 o 
   6  10  15        0.05       -0.79      2.54 o 
   7  10  15        4.94        5.16      3.10 o 
  -1  11  15       31.78       49.71      6.41 o 
   0  11  15        0.12       -4.11      4.11 o 
   1  11  15       75.55       74.64      6.13 o 
   2  11  15        7.83        3.58      4.97 o 
   3  11  15       25.64       29.10      5.03 o 
   4  11  15        5.36        7.74      4.13 o 
   5  11  15        0.16        3.57      3.50 o 
   6  11  15        5.06        9.70      3.17 o 
   1  12  15       15.74       19.66      5.18 o 
   2  12  15       10.80        4.22      6.40 o 
   3  12  15       10.24       10.08      4.72 o 
   4  12  15       14.05       14.99      5.62 o 
   5  12  15        2.56        7.20      5.25 o 
  -2  -6  16        0.63        0.00      6.69 o 
  -4  -5  16        5.14       10.25      5.30 o 
  -3  -5  16       37.93       49.03      6.02 o 
  -2  -5  16        0.08       -1.06      3.53 o 
  -1  -5  16       14.09       14.56      4.16 o 
   0  -5  16        1.60       -2.99      2.99 o 
   1  -5  16        0.76       -3.47      3.47 o 
  -5  -4  16        2.36        1.38      3.71 o 
  -4  -4  16       14.29       15.55      5.38 o 
  -3  -4  16        3.25        5.27      3.83 o 
  -2  -4  16        2.09        3.45      4.00 o 
  -1  -4  16        0.04       -0.93      2.81 o 
   0  -4  16        0.68        2.57      3.33 o 
   1  -4  16       50.08       58.18      6.32 o 
   2  -4  16        0.54       -0.47      3.74 o 
   3  -4  16        3.16       -0.48      6.93 o 
  -6  -3  16        0.10        7.04      3.94 o 
  -5  -3  16        6.68        9.31      3.86 o 
  -4  -3  16       13.85       11.72      6.42 o 
  -3  -3  16        6.49        7.13      3.36 o 
  -2  -3  16       21.17       22.90      4.35 o 
  -1  -3  16        1.60        2.61      3.13 o 
   0  -3  16       15.27       19.97      3.84 o 
   1  -3  16       37.22       28.72      4.43 o 
   2  -3  16        4.45       13.54      4.34 o 
   3  -3  16        6.16        8.72      5.24 o 
   4  -3  16        6.88        3.38      5.30 o 
  -6  -2  16        0.99       -3.21      3.21 o 
  -5  -2  16       11.82        9.43      3.91 o 
  -4  -2  16       18.46       17.31      4.32 o 
  -3  -2  16       27.24       29.47      4.47 o 
  -2  -2  16       15.37       19.30      4.37 o 
  -1  -2  16       23.06       17.97      4.17 o 
   0  -2  16       10.75        9.82      3.29 o 
   1  -2  16       11.24        6.88      4.45 o 
   2  -2  16       79.44       88.84      6.94 o 
   3  -2  16       18.56       22.42      5.00 o 
   4  -2  16       75.48       65.41      6.49 o 
  -6  -1  16      139.16      175.98      8.96 o 
  -5  -1  16       99.20      117.00      7.45 o 
  -4  -1  16        0.90        1.89      3.25 o 
  -3  -1  16        6.11        5.08      5.17 o 
  -2  -1  16        4.70        0.19      2.68 o 
  -1  -1  16       22.53       20.16      3.73 o 
   0  -1  16       66.86       73.42      5.24 o 
   1  -1  16       76.13       70.72      5.28 o 
   2  -1  16        2.30       -3.05      3.05 o 
   3  -1  16        3.47        3.03      2.90 o 
   4  -1  16       10.45       13.95      4.11 o 
   5  -1  16        0.98       -1.98      3.34 o 
  -6   0  16        1.63        3.06      3.80 o 
  -5   0  16        7.95        7.42      3.71 o 
  -4   0  16        0.04        1.50      3.21 o 
  -3   0  16       36.86       45.83      4.73 o 
  -2   0  16       61.45       62.43      4.29 o 
  -1   0  16        0.15       -1.89      2.57 o 
   0   0  16      161.43      156.44      6.93 o 
   1   0  16       17.74       14.52      3.55 o 
   2   0  16        6.86        5.62      3.17 o 
   3   0  16       10.82        3.26      4.34 o 
   4   0  16       12.19       13.26      3.99 o 
   5   0  16        1.88       -0.43      4.63 o 
   6   0  16        3.28        0.44      3.50 o 
  -6   1  16       53.24       63.72      6.21 o 
  -5   1  16        2.07       -2.82      3.20 o 
  -4   1  16        0.37        1.02      3.26 o 
  -3   1  16       15.28       18.38      3.52 o 
  -2   1  16        0.15       -2.33      2.40 o 
  -1   1  16       25.02       32.65      4.02 o 
   0   1  16        3.91        7.23      3.02 o 
   1   1  16        3.60        7.76      3.05 o 
   2   1  16        0.24       -0.25      2.41 o 
   3   1  16        3.96       10.80      3.18 o 
   4   1  16       88.21       80.72      6.27 o 
   5   1  16        0.91       -1.69      3.16 o 
   6   1  16       37.47       49.29      8.21 o 
  -6   2  16        3.59        0.14      3.43 o 
  -5   2  16       27.70       27.22      5.53 o 
  -4   2  16       14.22        7.05      3.52 o 
  -3   2  16        3.75        1.59      2.65 o 
  -2   2  16        1.74        2.12      2.46 o 
  -1   2  16        2.09        2.84      2.45 o 
   0   2  16        2.62        5.31      4.35 o 
   1   2  16       85.27       82.18      5.28 o 
   2   2  16      155.06      147.06      5.85 o 
   3   2  16       20.80       21.91      3.53 o 
   4   2  16       24.90       26.07      3.72 o 
   5   2  16        4.12       -0.02      3.67 o 
   6   2  16       57.52       59.79      5.89 o 
   7   2  16        5.14        7.11      3.91 o 
  -6   3  16       24.17       22.78      4.87 o 
  -5   3  16        0.22       -2.18      3.19 o 
  -4   3  16        6.08        2.70      3.07 o 
  -3   3  16        1.84        1.31      2.62 o 
  -2   3  16       72.08       78.95      5.26 o 
  -1   3  16        8.75        8.14      2.69 o 
   0   3  16        3.49        0.24      2.50 o 
   1   3  16        1.02       -1.76      2.46 o 
   2   3  16        0.00       -1.08      2.21 o 
   3   3  16        0.65        1.93      2.69 o 
   4   3  16       17.16       19.09      4.68 o 
   5   3  16        0.08        0.97      3.17 o 
   6   3  16        7.87        9.79      7.32 o 
   7   3  16       13.51       16.51      4.45 o 
  -5   4  16        0.22        3.61      3.55 o 
  -4   4  16        0.65        0.21      3.07 o 
  -3   4  16       10.02       18.65      3.61 o 
  -2   4  16       30.96       30.06      4.03 o 
  -1   4  16        0.38        1.38      2.44 o 
   0   4  16       19.49       14.28      3.21 o 
   1   4  16       12.43        7.82      3.02 o 
   2   4  16        3.77        2.88      2.45 o 
   3   4  16        0.01       -1.69      2.21 o 
   4   4  16        8.06        6.94      2.78 o 
   5   4  16        6.23        2.28      3.19 o 
   6   4  16        0.22        2.00      3.29 o 
   7   4  16        2.99        3.33      3.64 o 
  -5   5  16        5.43        0.73      3.47 o 
  -4   5  16       52.02       63.10      5.92 o 
  -3   5  16        0.06        0.14      3.02 o 
  -2   5  16        9.47        4.61      3.03 o 
  -1   5  16       83.94       78.34      5.37 o 
   0   5  16        2.83        3.46      2.76 o 
   1   5  16        0.10        1.24      2.50 o 
   2   5  16        1.01       -1.81      2.46 o 
   3   5  16       91.31       92.70      5.16 o 
   4   5  16        3.24        6.20      2.74 o 
   5   5  16       43.04       38.75      4.95 o 
   6   5  16       15.14       11.36      3.77 o 
   7   5  16        0.90        3.14      3.39 o 
  -4   6  16        1.85        6.93      3.54 o 
  -3   6  16        1.29       -1.12      2.91 o 
  -2   6  16       77.77       89.79      5.75 o 
  -1   6  16       30.25       37.87      5.04 o 
   0   6  16       28.39       28.01      5.40 o 
   1   6  16        0.06       -1.49      2.44 o 
   2   6  16        6.43        3.86      3.55 o 
   3   6  16       19.38       17.69      3.10 o 
   4   6  16        0.21       -0.57      2.55 o 
   5   6  16        1.32        1.80      3.41 o 
   6   6  16       13.95       13.77      4.30 o 
   7   6  16        1.41        1.31      3.29 o 
  -4   7  16        5.18        2.59      3.65 o 
  -3   7  16       35.34       42.42      5.41 o 
  -2   7  16       31.35       25.26      4.63 o 
  -1   7  16        2.01       -0.47      3.37 o 
   0   7  16        2.29        2.43      2.94 o 
   1   7  16        7.91        2.80      3.23 o 
   2   7  16       54.59       62.09      4.77 o 
   3   7  16        1.16       -0.15      2.30 o 
   4   7  16        9.86        3.49      2.32 o 
   5   7  16        2.41        3.37      2.69 o 
   6   7  16       34.20       44.02      5.64 o 
   7   7  16        2.98        1.76      2.89 o 
  -3   8  16       11.48        8.46      4.82 o 
  -2   8  16       19.95       28.94      6.33 o 
  -1   8  16        1.04       -0.10      3.63 o 
   0   8  16       12.15       16.26      3.60 o 
   1   8  16       14.45       13.93      3.61 o 
   2   8  16        9.50        9.90      3.65 o 
   3   8  16        0.97        1.84      2.59 o 
   4   8  16       66.54       67.76      4.42 o 
   5   8  16        4.23        3.31      2.76 o 
   6   8  16        6.11        1.97      3.69 o 
   7   8  16       25.18       30.45      4.09 o 
  -2   9  16       13.65       17.32      5.75 o 
  -1   9  16        6.11        8.41      4.28 o 
   0   9  16        7.23        2.21      3.19 o 
   1   9  16        2.16        0.33      3.04 o 
   2   9  16       51.48       49.14      4.91 o 
   3   9  16       15.39       10.08      3.53 o 
   4   9  16        6.67        4.60      2.81 o 
   5   9  16       29.73       26.86      4.41 o 
   6   9  16       13.39       17.83      3.69 o 
   7   9  16       25.88       27.15      4.23 o 
  -1  10  16        6.08       16.41      4.83 o 
   0  10  16        0.50       -0.21      3.90 o 
   1  10  16       10.16        8.00      3.61 o 
   2  10  16        0.02       -1.01      3.14 o 
   3  10  16       19.22       28.79      5.13 o 
   4  10  16        1.58       -2.67      2.67 o 
   5  10  16        0.09       -3.24      3.52 o 
   6  10  16        1.90        3.69      2.93 o 
   1  11  16        5.02        5.32      3.61 o 
   2  11  16       24.30       26.07      5.12 o 
   3  11  16        9.78       10.23      4.31 o 
   4  11  16        3.06        3.49      3.90 o 
   5  11  16       12.61        7.05      5.32 o 
  -3  -4  17        3.74       13.50      5.75 o 
  -2  -4  17        0.00        0.56      3.68 o 
  -1  -4  17        0.65        4.32      5.06 o 
   0  -4  17       10.05       16.43      4.23 o 
   1  -4  17       15.51       12.91      4.73 o 
  -4  -3  17       45.10       44.14      7.51 o 
  -3  -3  17        3.60        4.95      3.86 o 
  -2  -3  17       47.72       61.83      6.31 o 
  -1  -3  17        0.14        3.08      3.30 o 
   0  -3  17        3.84        9.45      5.59 o 
   1  -3  17        1.94        4.19      4.31 o 
   2  -3  17       29.84       31.59      5.51 o 
  -5  -2  17        4.88        7.27      4.10 o 
  -4  -2  17        2.42       -4.31      4.31 o 
  -3  -2  17        4.20       11.25      4.12 o 
  -2  -2  17        4.88        4.07      3.58 o 
  -1  -2  17        0.47       -0.31      3.21 o 
   0  -2  17       39.60       54.68      5.28 o 
   1  -2  17       12.05        4.99      4.03 o 
   2  -2  17       41.17       47.78      5.97 o 
   3  -2  17        0.00       -2.99      5.24 o 
  -5  -1  17       10.99       13.54      5.71 o 
  -4  -1  17        3.59        7.45      3.99 o 
  -3  -1  17        1.50        2.45      3.69 o 
  -2  -1  17        6.57        7.07      3.68 o 
  -1  -1  17        0.97        0.79      2.91 o 
   0  -1  17        0.47       -1.67      2.98 o 
   1  -1  17       13.64        8.32      3.37 o 
   2  -1  17        0.00       -1.15      3.63 o 
   3  -1  17       70.77       72.41      8.45 o 
   4  -1  17        0.30        7.98      5.05 o 
  -5   0  17        4.87        4.16      3.80 o 
  -4   0  17        4.79        4.30      3.71 o 
  -3   0  17        0.47        1.51      3.23 o 
  -2   0  17       34.61       28.70      5.64 o 
  -1   0  17        1.99        1.47      2.89 o 
   0   0  17       13.45       12.73      3.51 o 
   1   0  17        8.18        5.05      3.13 o 
   2   0  17       38.82       36.70      5.20 o 
   3   0  17       81.52       71.91      6.56 o 
   4   0  17       23.05       28.49      5.05 o 
   5   0  17       17.52       18.26      4.54 o 
  -5   1  17        0.02        1.50      3.62 o 
  -4   1  17       22.66       23.70      8.46 o 
  -3   1  17        0.36        2.50      3.13 o 
  -2   1  17        9.81        1.56      3.29 o 
  -1   1  17        0.01        3.14      2.87 o 
   0   1  17       25.94       25.39      3.96 o 
   1   1  17        0.09       -0.21      2.82 o 
   2   1  17        5.06        1.84      3.08 o 
   3   1  17       10.09        8.25      5.15 o 
   4   1  17       13.21       20.59      4.46 o 
   5   1  17        1.65        4.99      3.83 o 
  -5   2  17        3.63        1.60      3.49 o 
  -4   2  17       42.22       27.74      4.77 o 
  -3   2  17       43.14       51.54      6.60 o 
  -2   2  17        3.89       -1.87      3.06 o 
  -1   2  17       30.88       27.46      3.97 o 
   0   2  17        0.04        0.83      2.60 o 
   1   2  17       20.97       18.85      3.78 o 
   2   2  17       14.57       10.52      3.29 o 
   3   2  17       16.44       17.95      3.38 o 
   4   2  17       11.90       13.77      4.00 o 
   5   2  17        0.00       -0.40      3.70 o 
   6   2  17        6.66        7.02      3.95 o 
  -5   3  17       62.54       74.88      6.62 o 
  -4   3  17        1.13       -3.07      3.07 o 
  -3   3  17        1.12        0.45      3.29 o 
  -2   3  17       49.02       54.14      5.65 o 
  -1   3  17        2.91        3.39      2.91 o 
   0   3  17       95.43       97.56      7.60 o 
   1   3  17        1.37        1.26      2.71 o 
   2   3  17        1.65        3.47      2.95 o 
   3   3  17        0.08        6.43      3.28 o 
   4   3  17       31.69       37.22      5.18 o 
   5   3  17        4.58        9.16      4.30 o 
   6   3  17        7.90        2.65      3.82 o 
  -5   4  17        5.02       -0.82      3.49 o 
  -4   4  17       36.74       38.62      5.19 o 
  -3   4  17        0.24       -0.33      3.34 o 
  -2   4  17       91.57      101.42      8.76 o 
  -1   4  17        0.48       -1.34      4.21 o 
   0   4  17        8.84       10.93      3.24 o 
   1   4  17       11.99        9.14      3.17 o 
   2   4  17      117.94       94.58      5.82 o 
   3   4  17       52.81       65.28      5.12 o 
   4   4  17       49.47       54.23      4.83 o 
   5   4  17        1.90        5.17      3.78 o 
   6   4  17        0.07        0.34      3.39 o 
  -4   5  17        9.46       13.37      3.94 o 
  -3   5  17       14.12       21.63      4.36 o 
  -2   5  17        0.64        7.01      3.86 o 
  -1   5  17       26.07       28.63      4.16 o 
   0   5  17       34.20       52.75      4.82 o 
   1   5  17        0.03       -2.52      2.52 o 
   2   5  17       11.93        7.00      3.17 o 
   3   5  17        4.94        3.75      3.61 o 
   4   5  17        1.07        2.69      5.17 o 
   5   5  17        0.77        0.68      3.43 o 
   6   5  17       24.73       25.12      4.61 o 
   7   5  17       25.22       35.72      9.38 o 
  -4   6  17        0.02        5.91      3.94 o 
  -3   6  17        6.04       -2.51      4.22 o 
  -2   6  17       16.40       23.63      4.75 o 
  -1   6  17       20.29       23.68      4.50 o 
   0   6  17       30.07       22.80      3.85 o 
   1   6  17        0.10       -2.68      2.68 o 
   2   6  17       17.88       18.68      3.57 o 
   3   6  17       18.90       14.60      4.14 o 
   4   6  17        4.87       10.34      3.32 o 
   5   6  17       30.94       33.72      5.15 o 
   6   6  17        3.17        5.84      3.55 o 
   7   6  17        0.97        0.89      3.64 o 
  -3   7  17        8.42        8.73      4.81 o 
  -2   7  17        1.26        3.84      3.89 o 
  -1   7  17       73.36       70.07      6.56 o 
   0   7  17        4.35        5.88      3.05 o 
   1   7  17       49.15       44.98      4.89 o 
   2   7  17       13.59       11.66      3.42 o 
   3   7  17        1.91        1.60      3.55 o 
   4   7  17        7.25        6.26      3.43 o 
   5   7  17       23.68       18.53      4.14 o 
   6   7  17        4.54        5.15      3.63 o 
   7   7  17       17.25       18.81      5.38 o 
  -2   8  17        0.76        0.40      4.46 o 
  -1   8  17        0.05        4.86      3.94 o 
   0   8  17        0.80        9.38      3.66 o 
   1   8  17       11.54        4.68      3.55 o 
   2   8  17        0.41       -2.65      2.65 o 
   3   8  17        4.20        4.16      3.68 o 
   4   8  17       14.47       12.92      4.64 o 
   5   8  17       13.16        8.08      4.01 o 
   6   8  17        2.49        4.00      3.57 o 
  -1   9  17       10.34       18.03      4.70 o 
   0   9  17       40.03       46.64      6.02 o 
   1   9  17       10.85       16.19      3.97 o 
   2   9  17        6.05        3.41      3.29 o 
   3   9  17       26.08       28.75      5.69 o 
   4   9  17        9.03       10.33      3.32 o 
   5   9  17       13.93       15.01      4.89 o 
   6   9  17        0.14        1.60      2.92 o 
   0  10  17        0.00       -2.21      3.74 o 
   1  10  17       17.06       23.87      4.48 o 
   2  10  17       44.83       43.94      5.97 o 
   3  10  17        5.99        3.48      4.24 o 
   4  10  17        4.52        5.23      3.72 o 
   5  10  17        3.37        0.41      3.44 o 
  -2  -3  18        1.64        1.45      4.08 o 
  -1  -3  18        9.52        3.31      4.22 o 
   0  -3  18       26.28       42.50     11.99 o 
  -3  -2  18       50.05       54.46      7.94 o 
  -2  -2  18        2.41        2.37      4.96 o 
  -1  -2  18        1.43        7.01      4.20 o 
   0  -2  18        1.54       -0.14      3.55 o 
   1  -2  18        0.52       -3.20      4.25 o 
   2  -2  18        3.82        3.31      4.20 o 
  -4  -1  18        4.78       -0.80      7.89 o 
  -3  -1  18        0.79        1.76      4.63 o 
  -2  -1  18       18.13       19.58      4.92 o 
  -1  -1  18       12.14       22.76      4.75 o 
   0  -1  18       74.41       71.81      5.82 o 
   1  -1  18       10.27        7.31      4.14 o 
   2  -1  18        7.58       10.11      4.41 o 
   3  -1  18       22.23       27.78      6.80 o 
  -4   0  18       20.19       22.73      6.81 o 
  -3   0  18        0.60        2.84      4.54 o 
  -2   0  18        1.80        7.99      3.99 o 
  -1   0  18        0.00       -1.14      3.36 o 
   0   0  18        7.39        2.78      3.15 o 
   1   0  18       33.86       31.63      4.55 o 
   2   0  18       23.50       18.46      4.72 o 
   3   0  18       16.22       17.73      6.25 o 
   4   0  18        0.00        2.43      5.21 o 
  -4   1  18       25.85       44.51      7.17 o 
  -3   1  18        2.18       -1.08      4.38 o 
  -2   1  18        8.20        9.64      4.04 o 
  -1   1  18        7.64        9.46      4.00 o 
   0   1  18        0.76        2.83      3.19 o 
   1   1  18       20.76       20.50      4.15 o 
   2   1  18       12.00       16.55      4.63 o 
   3   1  18        0.02       -3.01      3.88 o 
   4   1  18       45.46       53.96      8.02 o 
  -4   2  18        3.23        6.32      5.06 o 
  -3   2  18        9.22       11.17      4.97 o 
  -2   2  18        1.78        3.07      3.95 o 
  -1   2  18        4.72       -1.89      3.29 o 
   0   2  18        0.00       -2.78      2.78 o 
   1   2  18       57.58       59.79      6.42 o 
   2   2  18        0.35       -1.97      3.48 o 
   3   2  18        4.62        6.34      4.09 o 
   4   2  18        0.47        2.98      4.59 o 
   5   2  18        0.57       -0.79      3.68 o 
  -4   3  18        3.66        1.46      4.81 o 
  -3   3  18       21.39       17.87      5.57 o 
  -2   3  18        0.35        2.65      3.63 o 
  -1   3  18        0.24        0.58      3.43 o 
   0   3  18        4.21        9.18      3.39 o 
   1   3  18       56.40       55.26      5.76 o 
   2   3  18        1.79        6.56      3.94 o 
   3   3  18        0.78       -0.09      3.62 o 
   4   3  18        1.19       -0.38     11.47 o 
   5   3  18        0.45        3.15      3.56 o 
  -4   4  18        0.46        2.57      4.63 o 
  -3   4  18       19.19       34.18      7.29 o 
  -2   4  18       21.66       21.14      5.83 o 
  -1   4  18        0.97        0.00      3.46 o 
   0   4  18       13.77       15.34      3.80 o 
   1   4  18        2.55        0.90      3.02 o 
   2   4  18       99.96      102.95      7.31 o 
   3   4  18       10.32        8.74      4.06 o 
   4   4  18        0.06        7.28      8.01 o 
   5   4  18        1.80       -3.36      3.36 o 
  -3   5  18       50.79       50.96     13.74 o 
  -2   5  18        8.61        9.58      4.31 o 
  -1   5  18        0.23        3.91      3.89 o 
   0   5  18       53.46       47.97      4.88 o 
   1   5  18        4.72        1.86      4.23 o 
   2   5  18       29.44       32.84      4.44 o 
   3   5  18        5.07        6.61      3.93 o 
   4   5  18        3.14       -4.06      6.09 o 
   5   5  18        4.61        6.40      5.45 o 
   6   5  18        1.37        3.38      4.72 o 
  -3   6  18        0.08        1.64      4.46 o 
  -2   6  18        0.67       -4.29      4.29 o 
  -1   6  18       26.71       34.83      5.27 o 
   0   6  18        1.20        1.54      3.17 o 
   1   6  18       21.05       18.73      3.91 o 
   2   6  18        0.12        3.80      3.14 o 
   3   6  18        3.31        8.84      4.04 o 
   4   6  18        2.00        0.53      4.48 o 
   5   6  18        5.87       14.96      4.22 o 
   6   6  18        1.17        2.53      3.47 o 
  -2   7  18       12.75       16.71      6.45 o 
  -1   7  18        0.62        3.11      3.98 o 
   0   7  18        0.21       -1.99      3.51 o 
   1   7  18       12.96        8.50      3.57 o 
   2   7  18        9.31       10.35      4.00 o 
   3   7  18       11.96       13.13      4.54 o 
   4   7  18        2.03       -4.30      4.30 o 
   5   7  18        0.04       -0.22      5.16 o 
  -1   8  18        0.70       -1.33      5.04 o 
   0   8  18       14.17       10.90      4.53 o 
   1   8  18       20.10       17.84      4.14 o 
   2   8  18        8.54        8.57      4.28 o 
   3   8  18        0.12        2.32      3.88 o 
   4   8  18       11.09       -0.13      4.97 o 
   5   8  18       10.87        9.30      5.38 o 
   0   9  18        5.77        9.91      4.44 o 
   1   9  18        3.37       -2.31      3.83 o 
   2   9  18        0.36        0.21      3.94 o 
   3   9  18        0.21        0.57      3.74 o 
   4   9  18        0.58        1.64      4.71 o 
  -1  -1  19        2.26        2.24      4.10 o 
   0  -1  19        0.10       -0.60      3.23 o 
   1  -1  19        1.06        6.69      8.36 o 
  -2   0  19        4.79        1.46      3.84 o 
  -1   0  19        1.95       -0.76      3.77 o 
   0   0  19       23.94       28.21      4.60 o 
   1   0  19        5.25        5.27      4.20 o 
   2   0  19       30.56       24.69      5.03 o 
  -3   1  19        0.42       -2.98      5.04 o 
  -2   1  19        5.91        3.21      4.03 o 
  -1   1  19        4.03        7.76      4.26 o 
   0   1  19        0.27       -3.03      3.03 o 
   1   1  19       36.09       34.02      5.64 o 
   2   1  19       17.21       15.87      5.72 o 
   3   1  19       19.45       24.60      6.67 o 
  -3   2  19       82.87      102.18      9.88 o 
  -2   2  19        0.05        0.17      3.95 o 
  -1   2  19        1.62        5.39      4.18 o 
   0   2  19       14.95       11.71      3.90 o 
   1   2  19       19.41       28.55      5.90 o 
   2   2  19       39.30       44.28      5.98 o 
   3   2  19        0.88       -3.76      3.76 o 
  -3   3  19       15.78       14.57      5.66 o 
  -2   3  19       13.40        8.89      4.46 o 
  -1   3  19       12.38       22.92      7.09 o 
   0   3  19        8.26        5.47      3.55 o 
   1   3  19       23.22       26.47      4.57 o 
   2   3  19        0.10        2.84      4.23 o 
   3   3  19        3.36        8.82      4.30 o 
   4   3  19        2.49        3.64      5.40 o 
  -2   4  19        0.84        7.47      4.55 o 
  -1   4  19        0.08        3.46      4.10 o 
   0   4  19       20.87       21.01      4.22 o 
   1   4  19        0.02       -3.24      3.24 o 
   2   4  19        2.79        5.20      4.31 o 
   3   4  19        0.34        6.13      5.15 o 
   4   4  19        9.86        4.58      5.72 o 
  -2   5  19        9.12        3.53      6.09 o 
  -1   5  19        1.93       -0.21      4.10 o 
   0   5  19        0.04       -3.05      3.05 o 
   1   5  19       13.89       14.73      4.34 o 
   2   5  19       16.75       16.86      4.78 o 
   3   5  19       11.46       14.79      4.59 o 
   4   5  19        0.66       -0.19      5.23 o 
  -1   6  19        9.56       11.63      4.47 o 
   0   6  19        8.41        9.24      4.42 o 
   1   6  19        3.44       -1.95      3.40 o 
   2   6  19        0.33       -0.86      3.74 o 
   3   6  19        0.04        2.60      4.63 o 
   4   6  19        8.75       12.95      6.08 o 
   0   7  19       29.46       33.90      5.63 o 
   1   7  19       11.09        5.39      3.81 o 
   2   7  19       11.76       19.50      5.00 o 
   3   7  19        0.22       -0.35      3.97 o 
   4   7  19        7.30        5.02      5.32 o 
   1   8  19        5.29        2.92      3.73 o 
   2   8  19       30.50       37.87      5.87 o 
   3   8  19       43.62       50.25      6.57 o 
   0   3  20        4.39        3.77      7.53 o 
   1   3  20       12.00       17.15      4.94 o 
   0   4  20        8.89       10.34      6.29 o 
   1   4  20       10.46        9.47      4.47 o 
   2   4  20        1.12       -0.51      4.13 o 
   1   5  20        0.26       -4.02      5.06 o 
   2   5  20        0.01       -5.97      5.97 o 
                                                 
